# Supplementary material for: Causal effects of gut microbiome on autoimmune liver disease: a two-sample Mendelian randomization study
Source: BMC Med Genomics. 2023 Oct 3;16:232. doi: 10.1186/s12920-023-01670-0 (PMC10548566; doi:10.1186/s12920-023-01670-0)
Supplement: Supplementary file 1 — Additional file 1: Supplementary Figure S1-3. Results of sensitivity analyses displayed in scatter plots for AIH (S1), PBC (S2) and PSC (S3). Supplementary Figure S4-6. Results of leave-one-out analyses, evaluating the influence of individual SNPs on the associations for AIH (S4), PBC (S5) and PSC (S6). Supplementary Table S1. Instrumental Variables for each baterial triats. Supplementary Table S2. Positive results of MR analyses. Supplementary Table S3. All MR results for 194 traits. Supplementary Table S4. Results of sensitivity analyses for IVW positive MR analyses. Supplementary Table S5. Results of MR-PRESSO. [file 12920_2023_1670_MOESM1_ESM.zip › Supplemental Materials/Supplemental Tables.xlsx]

## Sheet: S1 Instrumental Vatiables
classification	exposure	SNP	id.exposure	effect_allele.exposure	other_allele.exposure	se.exposure	beta.exposure	pval.exposure	outcome	F
class	Clostridia	rs10774377	ebi-a-GCST90016913	G	A	0.0113858	-0.052659	3.24399e-06	autoimmune hepatitis	21.3904
class	Clostridia	rs112334273	ebi-a-GCST90016913	G	A	0.0127404	0.0641008	3.81408e-07	autoimmune hepatitis	25.314
class	Clostridia	rs13105690	ebi-a-GCST90016913	C	T	0.011818	0.0529097	8.77789e-06	autoimmune hepatitis	20.0439
class	Clostridia	rs13179700	ebi-a-GCST90016913	C	T	0.0109569	-0.0511937	3.37085e-06	autoimmune hepatitis	21.8302
class	Clostridia	rs1842454	ebi-a-GCST90016913	G	A	0.0127338	-0.0547202	8.72027e-06	autoimmune hepatitis	18.4663
class	Clostridia	rs2273429	ebi-a-GCST90016913	A	G	0.0153105	-0.0724037	4.52137e-06	autoimmune hepatitis	22.3637
class	Clostridia	rs6797343	ebi-a-GCST90016913	T	G	0.0134556	-0.0592279	9.35643e-06	autoimmune hepatitis	19.3752
class	Clostridia	rs6814436	ebi-a-GCST90016913	C	T	0.0150815	-0.0739995	9.65095e-07	autoimmune hepatitis	24.0751
class	Clostridia	rs6815608	ebi-a-GCST90016913	C	T	0.0210883	-0.103803	4.01856e-07	autoimmune hepatitis	24.2291
class	Clostridia	rs72738886	ebi-a-GCST90016913	T	C	0.0190393	0.0866169	8.24233e-06	autoimmune hepatitis	20.6968
class	Clostridia	rs76767978	ebi-a-GCST90016913	G	A	0.0156319	0.0698882	8.39808e-06	autoimmune hepatitis	19.9887
class	Clostridia	rs992074	ebi-a-GCST90016913	T	C	0.0508787	-0.255639	8.77506e-07	autoimmune hepatitis	25.2454
class	Coriobacteriia	rs11250875	ebi-a-GCST90016914	T	C	0.0130939	0.06075	4.82848e-06	primary biliary cirrhosis	21.5256
class	Coriobacteriia	rs2442778	ebi-a-GCST90016914	A	G	0.0258545	0.116408	9.02693e-06	primary biliary cirrhosis	20.2718
class	Coriobacteriia	rs8010111	ebi-a-GCST90016914	A	G	0.0229286	0.103377	6.8962e-06	primary biliary cirrhosis	20.3279
class	Deltaproteobacteria	rs112381107	ebi-a-GCST90016915	C	T	0.0456908	0.206594	4.63052e-06	primary biliary cirrhosis	20.4446
class	Deltaproteobacteria	rs3935584	ebi-a-GCST90016915	C	T	0.011566	-0.0523484	7.50119e-06	primary biliary cirrhosis	20.4852
class	Deltaproteobacteria	rs55744759	ebi-a-GCST90016915	A	G	0.0170738	-0.0779693	7.31375e-06	primary biliary cirrhosis	20.8539
class	Deltaproteobacteria	rs62020470	ebi-a-GCST90016915	A	G	0.0129358	-0.0585411	4.85087e-06	primary biliary cirrhosis	20.4802
class	Mollicutes	rs17214486	ebi-a-GCST90016921	C	A	0.0135623	0.06099	6.60861e-06	primary sclerosing cirrhosis	20.2232
class	Mollicutes	rs2464826	ebi-a-GCST90016921	A	C	0.0211806	0.0944239	8.39499e-06	primary sclerosing cirrhosis	19.8741
class	Mollicutes	rs3768491	ebi-a-GCST90016921	G	A	0.0149061	0.0681052	4.2335e-06	primary sclerosing cirrhosis	20.8753
class	Mollicutes	rs4885016	ebi-a-GCST90016921	C	T	0.0181628	0.0819606	7.26993e-06	primary sclerosing cirrhosis	20.3631
class	Mollicutes	rs6043847	ebi-a-GCST90016921	T	C	0.0248606	-0.114937	4.55481e-06	primary sclerosing cirrhosis	21.3745
family	Actinomycetaceae	rs2889192	ebi-a-GCST90016925	T	G	0.0195009	-0.0887537	3.64418e-06	primary sclerosing cirrhosis	20.714
family	Actinomycetaceae	rs34583783	ebi-a-GCST90016925	G	T	0.026427	0.123756	5.47974e-06	primary sclerosing cirrhosis	21.9299
family	Actinomycetaceae	rs58484246	ebi-a-GCST90016925	T	C	0.0169007	0.0761407	6.12421e-06	primary sclerosing cirrhosis	20.2966
family	Clostridiales	rs10517600	ebi-a-GCST90016932	G	T	0.0139364	-0.0626993	6.82763e-06	primary sclerosing cirrhosis	20.2406
family	Clostridiales	rs10904722	ebi-a-GCST90016932	C	T	0.0147123	-0.0672314	5.04836e-06	primary sclerosing cirrhosis	20.8825
family	Clostridiales	rs118104867	ebi-a-GCST90016932	C	T	0.0455098	0.214464	3.43598e-06	primary sclerosing cirrhosis	22.2075
family	Clostridiales	rs17121075	ebi-a-GCST90016932	G	A	0.0172234	0.0769254	7.91425e-06	primary sclerosing cirrhosis	19.9481
family	Clostridiales	rs2191834	ebi-a-GCST90016932	T	G	0.0159136	-0.0746375	2.50196e-06	primary sclerosing cirrhosis	21.9977
family	Clostridiales	rs28691777	ebi-a-GCST90016932	C	T	0.0266996	0.137134	6.95697e-07	primary sclerosing cirrhosis	26.3804
family	Clostridiales	rs34088226	ebi-a-GCST90016932	A	G	0.026924	-0.117807	7.66214e-06	primary sclerosing cirrhosis	19.1453
family	Clostridiales	rs6588624	ebi-a-GCST90016932	A	G	0.0138147	0.0662317	1.79287e-06	primary sclerosing cirrhosis	22.9852
family	Clostridiales	rs7725895	ebi-a-GCST90016932	A	G	0.0240367	-0.116224	3.94357e-06	primary sclerosing cirrhosis	23.3799
family	Clostridiales	rs989682	ebi-a-GCST90016932	A	G	0.0155364	0.070194	6.84715e-06	primary sclerosing cirrhosis	20.4126
family	Coriobacteriaceae	rs11250875	ebi-a-GCST90016933	T	C	0.0130939	0.06075	4.82848e-06	primary biliary cirrhosis	21.5256
family	Coriobacteriaceae	rs2442778	ebi-a-GCST90016933	A	G	0.0258545	0.116408	9.02693e-06	primary biliary cirrhosis	20.2718
family	Coriobacteriaceae	rs8010111	ebi-a-GCST90016933	A	G	0.0229286	0.103377	6.8962e-06	primary biliary cirrhosis	20.3279
family	Desulfovibrionaceae	rs112381107	ebi-a-GCST90016935	C	T	0.0456962	0.211435	2.81877e-06	primary biliary cirrhosis	21.4089
family	Desulfovibrionaceae	rs3935584	ebi-a-GCST90016935	C	T	0.0115757	-0.0525838	6.78141e-06	primary biliary cirrhosis	20.6352
family	Desulfovibrionaceae	rs72647048	ebi-a-GCST90016935	T	C	0.017089	-0.0770089	9.60882e-06	primary biliary cirrhosis	20.3071
family	Oxalobacteraceae	rs111966731	ebi-a-GCST90016943	T	C	0.0445746	0.204031	4.56321e-06	primary sclerosing cirrhosis	20.9516
family	Oxalobacteraceae	rs1569853	ebi-a-GCST90016943	T	C	0.0281704	-0.140043	7.45178e-07	primary sclerosing cirrhosis	24.7136
family	Oxalobacteraceae	rs17138946	ebi-a-GCST90016943	G	T	0.0430248	-0.189444	8.09003e-06	primary sclerosing cirrhosis	19.3876
family	Oxalobacteraceae	rs6000536	ebi-a-GCST90016943	C	T	0.0241355	-0.118383	7.3872e-07	primary sclerosing cirrhosis	24.0584
family	Oxalobacteraceae	rs80330081	ebi-a-GCST90016943	A	C	0.0423688	-0.18756	6.64003e-06	primary sclerosing cirrhosis	19.5969
family	Victivallaceae	rs11671100	ebi-a-GCST90016958	A	C	0.0349472	-0.160034	4.08037e-06	autoimmune hepatitis	20.9701
family	Victivallaceae	rs11764871	ebi-a-GCST90016958	G	T	0.025656	0.127099	7.4929e-07	autoimmune hepatitis	24.5418
family	Victivallaceae	rs2944282	ebi-a-GCST90016958	T	C	0.0257026	-0.124197	1.56603e-06	autoimmune hepatitis	23.349
family	Victivallaceae	rs34962571	ebi-a-GCST90016958	A	C	0.0418412	-0.186945	6.24827e-06	autoimmune hepatitis	19.9627
family	Victivallaceae	rs4396289	ebi-a-GCST90016958	C	T	0.0288525	-0.152918	1.53784e-07	autoimmune hepatitis	28.0899
family	Victivallaceae	rs61702987	ebi-a-GCST90016958	T	C	0.0300007	0.145501	3.07921e-06	autoimmune hepatitis	23.5217
family	Victivallaceae	rs62570196	ebi-a-GCST90016958	C	T	0.0483077	-0.246101	2.69855e-07	autoimmune hepatitis	25.9534
family	Victivallaceae	rs6545794	ebi-a-GCST90016958	A	G	0.0410495	-0.197786	5.97008e-07	autoimmune hepatitis	23.2154
family	Victivallaceae	rs67832247	ebi-a-GCST90016958	C	T	0.0266695	-0.123489	3.23802e-06	autoimmune hepatitis	21.4401
family	Victivallaceae	rs7077363	ebi-a-GCST90016958	G	A	0.0318366	0.148942	2.83374e-06	autoimmune hepatitis	21.8867
family	Victivallaceae	rs7314815	ebi-a-GCST90016958	G	A	0.0225594	0.101088	6.40088e-06	autoimmune hepatitis	20.0791
family	Victivallaceae	rs7627405	ebi-a-GCST90016958	C	T	0.0301427	-0.134158	8.19426e-06	autoimmune hepatitis	19.8093
genus	Actinomyces	rs34583783	ebi-a-GCST90016959	G	T	0.0268461	0.126596	4.48528e-06	primary sclerosing cirrhosis	22.2371
genus	Actinomyces	rs4146653	ebi-a-GCST90016959	G	A	0.0214182	0.0985224	4.49645e-06	primary sclerosing cirrhosis	21.1594
genus	Actinomyces	rs71315246	ebi-a-GCST90016959	A	G	0.021925	-0.0969809	9.82969e-06	primary sclerosing cirrhosis	19.5656
genus	Actinomyces	rs7915461	ebi-a-GCST90016959	C	T	0.0401636	-0.18776	5.91984e-06	primary sclerosing cirrhosis	21.8545
genus	Alloprevotella	rs12675596	ebi-a-GCST90016964	G	T	0.0290678	0.145669	9.63718e-07	primary sclerosing cirrhosis	25.1137
genus	Alloprevotella	rs34619204	ebi-a-GCST90016964	G	A	0.0344392	-0.156037	8.84199e-06	primary sclerosing cirrhosis	20.5281
genus	Alloprevotella	rs4364940	ebi-a-GCST90016964	A	G	0.0282207	0.126418	8.58361e-06	primary sclerosing cirrhosis	20.067
genus	Anaerostipes	rs10502061	ebi-a-GCST90016966	A	G	0.0192017	0.0835752	7.93542e-06	autoimmune hepatitis	18.9442
genus	Anaerostipes	rs2014785	ebi-a-GCST90016966	T	C	0.0112199	0.0515687	4.68058e-06	autoimmune hepatitis	21.1249
genus	Anaerostipes	rs2396460	ebi-a-GCST90016966	C	T	0.0109555	0.0512653	2.91092e-06	autoimmune hepatitis	21.8969
genus	Anaerostipes	rs2804244	ebi-a-GCST90016966	G	A	0.0110983	0.053089	2.04052e-06	autoimmune hepatitis	22.8821
genus	Anaerostipes	rs3900776	ebi-a-GCST90016966	G	A	0.0236302	-0.110013	2.74764e-06	autoimmune hepatitis	21.6747
genus	Anaerostipes	rs60983350	ebi-a-GCST90016966	G	A	0.0116575	-0.0539901	4.42059e-06	autoimmune hepatitis	21.4495
genus	Anaerostipes	rs62157625	ebi-a-GCST90016966	T	C	0.0185548	0.088573	1.44907e-06	autoimmune hepatitis	22.7872
genus	Anaerostipes	rs62215703	ebi-a-GCST90016966	G	A	0.0136702	0.0644965	1.9777e-06	autoimmune hepatitis	22.2599
genus	Anaerostipes	rs6474958	ebi-a-GCST90016966	G	A	0.0112001	0.0500065	6.74481e-06	autoimmune hepatitis	19.9347
genus	Anaerostipes	rs6726833	ebi-a-GCST90016966	C	A	0.0189408	-0.0877497	3.32216e-06	autoimmune hepatitis	21.4632
genus	Anaerostipes	rs6854026	ebi-a-GCST90016966	C	T	0.0109075	0.0508482	3.1958e-06	autoimmune hepatitis	21.7321
genus	Anaerostipes	rs7193624	ebi-a-GCST90016966	T	C	0.0150723	-0.0750642	5.35476e-07	autoimmune hepatitis	24.8031
genus	Anaerostipes	rs78735375	ebi-a-GCST90016966	A	C	0.0305304	-0.137429	5.33384e-06	autoimmune hepatitis	20.2624
genus	Clostridium	rs10074000	ebi-a-GCST90016979	T	C	0.0227508	-0.102648	6.99939e-06	autoimmune hepatitis	20.3567
genus	Clostridium	rs10506058	ebi-a-GCST90016979	A	G	0.0221926	0.0997048	8.92442e-06	autoimmune hepatitis	20.1844
genus	Clostridium	rs1942371	ebi-a-GCST90016979	G	A	0.034187	-0.157938	4.0634e-06	autoimmune hepatitis	21.3428
genus	Clostridium	rs40656	ebi-a-GCST90016979	C	T	0.0311021	0.142664	8.61529e-06	autoimmune hepatitis	21.0402
genus	Clostridium	rs4869133	ebi-a-GCST90016979	G	A	0.0409505	-0.180591	7.24453e-06	autoimmune hepatitis	19.4479
genus	Clostridium	rs61267978	ebi-a-GCST90016979	T	C	0.0320875	0.14708	5.58509e-06	autoimmune hepatitis	21.0105
genus	Clostridium	rs6577484	ebi-a-GCST90016979	G	A	0.0360857	0.160425	8.40601e-06	autoimmune hepatitis	19.764
genus	Clostridium	rs6890185	ebi-a-GCST90016979	C	T	0.0233137	-0.113424	1.12243e-06	autoimmune hepatitis	23.6694
genus	Clostridium	rs77845139	ebi-a-GCST90016979	A	G	0.0257186	-0.114993	8.40621e-06	autoimmune hepatitis	19.9916
genus	Holdemania	rs10885477	ebi-a-GCST90017015	T	C	0.0301894	-0.135137	8.59825e-06	autoimmune hepatitis	20.0373
genus	Holdemania	rs11080063	ebi-a-GCST90017015	G	A	0.0149837	-0.0665238	6.66884e-06	autoimmune hepatitis	19.7113
genus	Holdemania	rs111745969	ebi-a-GCST90017015	A	G	0.0265781	0.120677	3.70775e-06	autoimmune hepatitis	20.6158
genus	Holdemania	rs113593397	ebi-a-GCST90017015	A	G	0.0282526	-0.128935	9.35729e-06	autoimmune hepatitis	20.8269
genus	Holdemania	rs116500994	ebi-a-GCST90017015	G	T	0.0293386	-0.13755	2.34477e-06	autoimmune hepatitis	21.9807
genus	Holdemania	rs12701617	ebi-a-GCST90017015	A	G	0.0149427	-0.0660617	9.51853e-06	autoimmune hepatitis	19.5453
genus	Holdemania	rs1867876	ebi-a-GCST90017015	T	C	0.0162192	0.0842919	2.7388e-07	autoimmune hepatitis	27.0093
genus	Holdemania	rs4146507	ebi-a-GCST90017015	C	T	0.0177002	0.079488	7.2297e-06	autoimmune hepatitis	20.1673
genus	Holdemania	rs6133067	ebi-a-GCST90017015	T	C	0.0178561	0.0910829	5.16928e-07	autoimmune hepatitis	26.0196
genus	Holdemania	rs73139538	ebi-a-GCST90017015	G	A	0.0327469	-0.148594	7.77177e-06	autoimmune hepatitis	20.5903
genus	Holdemania	rs77293403	ebi-a-GCST90017015	A	G	0.0341775	0.164556	1.77468e-06	autoimmune hepatitis	23.1818
genus	Holdemania	rs80149660	ebi-a-GCST90017015	C	T	0.0519183	-0.232987	6.04213e-06	autoimmune hepatitis	20.1383
genus	Holdemania	rs9500080	ebi-a-GCST90017015	C	T	0.0178886	0.0926764	4.08517e-07	autoimmune hepatitis	26.8402
genus	Holdemania	rs9529719	ebi-a-GCST90017015	C	T	0.0160494	-0.074038	5.96664e-06	autoimmune hepatitis	21.281
genus	Holdemania	rs967319	ebi-a-GCST90017015	T	C	0.0176744	0.0788638	8.38147e-06	autoimmune hepatitis	19.9098
genus	Ruminiclostridium5	rs113753996	ebi-a-GCST90017049	T	C	0.0174463	0.0820689	3.98896e-06	primary biliary cirrhosis	22.1284
genus	Ruminiclostridium5	rs2482038	ebi-a-GCST90017049	C	A	0.0108777	0.0518991	1.70314e-06	primary biliary cirrhosis	22.7638
genus	Ruminiclostridium5	rs2791343	ebi-a-GCST90017049	T	C	0.0113369	0.051717	5.53962e-06	primary biliary cirrhosis	20.8103
genus	Ruminiclostridium5	rs4955951	ebi-a-GCST90017049	A	G	0.0165826	-0.0713749	9.9552e-06	primary biliary cirrhosis	18.5262
genus	Ruminiclostridium9	rs115044523	ebi-a-GCST90017051	G	A	0.0202616	-0.0980026	2.37203e-06	autoimmune hepatitis	23.3953
genus	Ruminiclostridium9	rs12040548	ebi-a-GCST90017051	G	T	0.0122359	0.0570422	3.14869e-06	autoimmune hepatitis	21.7331
genus	Ruminiclostridium9	rs6082461	ebi-a-GCST90017051	C	A	0.0131004	-0.0586425	4.86598e-06	autoimmune hepatitis	20.0381
genus	Ruminiclostridium9	rs7137760	ebi-a-GCST90017051	C	T	0.0112182	0.050797	7.06903e-06	autoimmune hepatitis	20.5036
genus	Ruminiclostridium9	rs74303178	ebi-a-GCST90017051	T	C	0.0119274	0.0532742	7.91571e-06	autoimmune hepatitis	19.95
genus	Ruminiclostridium9	rs78191726	ebi-a-GCST90017051	T	C	0.0210206	0.0944998	7.58281e-06	autoimmune hepatitis	20.2102
genus	Ruminiclostridium9	rs918449	ebi-a-GCST90017051	G	A	0.0197177	0.0950908	2.55994e-06	autoimmune hepatitis	23.2576
genus	Ruminiclostridium9	rs9522712	ebi-a-GCST90017051	T	C	0.0154939	0.0699728	4.65961e-06	autoimmune hepatitis	20.3956
genus	Ruminiclostridium9	rs9809789	ebi-a-GCST90017051	C	T	0.0159673	-0.0717454	8.71967e-06	autoimmune hepatitis	20.1895
genus	Ruminococcaceae	rs11241747	ebi-a-GCST90017052	T	C	0.0120035	-0.0533858	6.58977e-06	autoimmune hepatitis	19.7804
genus	Ruminococcaceae	rs11586410	ebi-a-GCST90017052	G	A	0.0169937	-0.0863422	3.66277e-07	autoimmune hepatitis	25.8149
genus	Ruminococcaceae	rs12642039	ebi-a-GCST90017052	C	T	0.0119397	0.0553003	3.43005e-06	autoimmune hepatitis	21.452
genus	Ruminococcaceae	rs12731	ebi-a-GCST90017052	A	G	0.0115053	-0.0527684	4.87237e-06	autoimmune hepatitis	21.0355
genus	Ruminococcaceae	rs13087692	ebi-a-GCST90017052	G	T	0.012594	-0.0574623	8.69221e-06	autoimmune hepatitis	20.818
genus	Ruminococcaceae	rs136761	ebi-a-GCST90017052	A	G	0.0119155	0.0587521	8.15192e-07	autoimmune hepatitis	24.3121
genus	Ruminococcaceae	rs147475196	ebi-a-GCST90017052	A	G	0.0295196	-0.133769	4.72498e-06	autoimmune hepatitis	20.5348
genus	Ruminococcaceae	rs35559912	ebi-a-GCST90017052	T	C	0.0203674	-0.0925071	4.89024e-06	autoimmune hepatitis	20.629
genus	Ruminococcaceae	rs4814689	ebi-a-GCST90017052	C	T	0.0230708	-0.1083	4.55187e-06	autoimmune hepatitis	22.0359
genus	Ruminococcaceae	rs5994253	ebi-a-GCST90017052	A	G	0.0157621	-0.0811302	2.35185e-07	autoimmune hepatitis	26.4934
genus	Ruminococcaceae	rs62027366	ebi-a-GCST90017052	T	C	0.0137612	0.0615389	6.58461e-06	autoimmune hepatitis	19.998
genus	Ruminococcaceae	rs6681678	ebi-a-GCST90017052	T	C	0.024	0.100174	9.0494e-06	autoimmune hepatitis	17.4216
genus	Ruminococcaceae	rs7573569	ebi-a-GCST90017052	T	C	0.0233638	0.107739	3.23139e-06	autoimmune hepatitis	21.2647
order	Actinomycetales	rs2889192	ebi-a-GCST90017090	T	G	0.0194997	-0.0884052	3.96725e-06	primary sclerosing cirrhosis	20.5542
order	Actinomycetales	rs34583783	ebi-a-GCST90017090	G	T	0.0264254	0.123688	5.53886e-06	primary sclerosing cirrhosis	21.9085
order	Actinomycetales	rs58484246	ebi-a-GCST90017090	T	C	0.0168997	0.075828	6.67483e-06	primary sclerosing cirrhosis	20.1327
order	Coriobacteriales	rs11250875	ebi-a-GCST90017096	T	C	0.0130939	0.06075	4.82848e-06	primary biliary cirrhosis	21.5256
order	Coriobacteriales	rs2442778	ebi-a-GCST90017096	A	G	0.0258545	0.116408	9.02693e-06	primary biliary cirrhosis	20.2718
order	Coriobacteriales	rs8010111	ebi-a-GCST90017096	A	G	0.0229286	0.103377	6.8962e-06	primary biliary cirrhosis	20.3279
phylum	Tenericutes	rs17214486	ebi-a-GCST90017117	C	A	0.0135623	0.06099	6.60861e-06	primary sclerosing cirrhosis	20.2232
phylum	Tenericutes	rs2464826	ebi-a-GCST90017117	A	C	0.0211806	0.0944239	8.39499e-06	primary sclerosing cirrhosis	19.8741
phylum	Tenericutes	rs3768491	ebi-a-GCST90017117	G	A	0.0149061	0.0681052	4.2335e-06	primary sclerosing cirrhosis	20.8753
phylum	Tenericutes	rs4885016	ebi-a-GCST90017117	C	T	0.0181628	0.0819606	7.26993e-06	primary sclerosing cirrhosis	20.3631
phylum	Tenericutes	rs6043847	ebi-a-GCST90017117	T	C	0.0248606	-0.114937	4.55481e-06	primary sclerosing cirrhosis	21.3745

## Sheet: S2 MR Positive results
Gut Microbiome	outcome	method	nsnp	se	OR (95% CI)	pval
C_Clostridia	AIH	MR Egger	12	0.6504	0.63 (0.18 to 2.26)	0.494592
C_Clostridia	AIH	Weighted median	12	0.362297	0.65 (0.32 to 1.33)	0.238943
C_Clostridia	AIH	Inverse variance weighted	12	0.260276	0.58 (0.35 to 0.97)	0.0391989
C_Clostridia	AIH	Simple mode	12	0.506407	0.59 (0.22 to 1.58)	0.31497
C_Clostridia	AIH	Weighted mode	12	0.414794	0.66 (0.29 to 1.48)	0.335686
F_Victivallaceae	AIH	MR Egger	12	0.584034	1.07 (0.34 to 3.38)	0.904353
F_Victivallaceae	AIH	Weighted median	12	0.158037	1.41 (1.03 to 1.92)	0.0296593
F_Victivallaceae	AIH	Inverse variance weighted	12	0.124669	1.42 (1.11 to 1.81)	0.00487929
F_Victivallaceae	AIH	Simple mode	12	0.258828	1.42 (0.85 to 2.35)	0.205101
F_Victivallaceae	AIH	Weighted mode	12	0.261547	1.42 (0.85 to 2.38)	0.204464
G_Anaerostipes	AIH	MR Egger	13	1.39721	0.61 (0.04 to 9.39)	0.727598
G_Anaerostipes	AIH	Weighted median	13	0.383327	0.25 (0.12 to 0.52)	0.000249902
G_Anaerostipes	AIH	Inverse variance weighted	13	0.381935	0.35 (0.17 to 0.74)	0.00626179
G_Anaerostipes	AIH	Simple mode	13	0.576841	0.19 (0.06 to 0.58)	0.0135818
G_Anaerostipes	AIH	Weighted mode	13	0.552702	0.19 (0.06 to 0.57)	0.0112847
G_Clostridium innocuum group	AIH	MR Egger	9	0.808663	0.29 (0.06 to 1.42)	0.169732
G_Clostridium innocuum group	AIH	Weighted median	9	0.225283	0.69 (0.45 to 1.08)	0.10331
G_Clostridium innocuum group	AIH	Inverse variance weighted	9	0.16586	0.67 (0.49 to 0.93)	0.016979
G_Clostridium innocuum group	AIH	Simple mode	9	0.367265	0.78 (0.38 to 1.61)	0.522836
G_Clostridium innocuum group	AIH	Weighted mode	9	0.329444	0.71 (0.37 to 1.36)	0.335084
G_Holdemania	AIH	MR Egger	15	0.555246	0.47 (0.16 to 1.41)	0.202886
G_Holdemania	AIH	Weighted median	15	0.252344	0.65 (0.40 to 1.07)	0.0903218
G_Holdemania	AIH	Inverse variance weighted	15	0.18455	0.66 (0.46 to 0.95)	0.0245178
G_Holdemania	AIH	Simple mode	15	0.449257	0.69 (0.29 to 1.66)	0.420327
G_Holdemania	AIH	Weighted mode	15	0.399538	0.68 (0.31 to 1.49)	0.354727
G_Ruminiclostridium9	AIH	MR Egger	9	1.4763	0.22 (0.01 to 4.00)	0.341108
G_Ruminiclostridium9	AIH	Weighted median	9	0.447132	0.42 (0.17 to 1.01)	0.0514051
G_Ruminiclostridium9	AIH	Inverse variance weighted	9	0.336727	0.39 (0.20 to 0.76)	0.00562297
G_Ruminiclostridium9	AIH	Simple mode	9	0.623621	0.37 (0.11 to 1.27)	0.153722
G_Ruminiclostridium9	AIH	Weighted mode	9	0.595284	0.41 (0.13 to 1.33)	0.176579
G_Ruminococcaceae NK4A214 group	AIH	MR Egger	13	0.816378	3.26 (0.66 to 16.15)	0.17563
G_Ruminococcaceae NK4A214 group	AIH	Weighted median	13	0.339133	1.38 (0.71 to 2.68)	0.341419
G_Ruminococcaceae NK4A214 group	AIH	Inverse variance weighted	13	0.241029	1.64 (1.03 to 2.64)	0.0390708
G_Ruminococcaceae NK4A214 group	AIH	Simple mode	13	0.583178	1.44 (0.46 to 4.53)	0.540708
G_Ruminococcaceae NK4A214 group	AIH	Weighted mode	13	0.555295	1.39 (0.47 to 4.13)	0.564566
C_Coriobacteriia	PBC	MR Egger	3	0.863785	6.91 (1.27 to 37.54)	0.267621
C_Coriobacteriia	PBC	Weighted median	3	0.345836	2.32 (1.18 to 4.56)	0.0151764
C_Coriobacteriia	PBC	Inverse variance weighted	3	0.265097	2.18 (1.30 to 3.66)	0.0033303
C_Coriobacteriia	PBC	Simple mode	3	0.459756	2.79 (1.13 to 6.87)	0.155298
C_Coriobacteriia	PBC	Weighted mode	3	0.455282	2.75 (1.13 to 6.72)	0.156222
C_Deltaproteobacteria	PBC	MR Egger	4	0.397366	0.59 (0.27 to 1.28)	0.31075
C_Deltaproteobacteria	PBC	Weighted median	4	0.259397	0.50 (0.30 to 0.84)	0.00842302
C_Deltaproteobacteria	PBC	Inverse variance weighted	4	0.182767	0.52 (0.36 to 0.74)	0.000325221
C_Deltaproteobacteria	PBC	Simple mode	4	0.325326	0.48 (0.25 to 0.91)	0.110741
C_Deltaproteobacteria	PBC	Weighted mode	4	0.27657	0.50 (0.29 to 0.86)	0.0860204
F_Coriobacteriaceae	PBC	MR Egger	3	0.863785	6.91 (1.27 to 37.54)	0.267621
F_Coriobacteriaceae	PBC	Weighted median	3	0.340237	2.32 (1.19 to 4.51)	0.0135832
F_Coriobacteriaceae	PBC	Inverse variance weighted	3	0.265097	2.18 (1.30 to 3.66)	0.0033303
F_Coriobacteriaceae	PBC	Simple mode	3	0.431284	2.79 (1.20 to 6.50)	0.140391
F_Coriobacteriaceae	PBC	Weighted mode	3	0.477879	2.75 (1.08 to 7.02)	0.16832
F_Desulfovibrionaceae	PBC	MR Egger	3	0.548817	0.59 (0.20 to 1.73)	0.513998
F_Desulfovibrionaceae	PBC	Weighted median	3	0.26998	0.51 (0.30 to 0.87)	0.0126813
F_Desulfovibrionaceae	PBC	Inverse variance weighted	3	0.217922	0.53 (0.34 to 0.81)	0.0033984
F_Desulfovibrionaceae	PBC	Simple mode	3	0.334602	0.47 (0.24 to 0.90)	0.151167
F_Desulfovibrionaceae	PBC	Weighted mode	3	0.306253	0.49 (0.27 to 0.90)	0.146594
G_Ruminiclostridium5	PBC	MR Egger	4	1.13686	0.98 (0.11 to 9.10)	0.987639
G_Ruminiclostridium5	PBC	Weighted median	4	0.240434	1.45 (0.91 to 2.33)	0.118963
G_Ruminiclostridium5	PBC	Inverse variance weighted	4	0.179878	1.47 (1.03 to 2.09)	0.0316231
G_Ruminiclostridium5	PBC	Simple mode	4	0.362946	1.91 (0.94 to 3.88)	0.173266
G_Ruminiclostridium5	PBC	Weighted mode	4	0.26483	1.10 (0.65 to 1.85)	0.747525
O_Coriobacteriales	PBC	MR Egger	3	0.863785	6.91 (1.27 to 37.54)	0.267621
O_Coriobacteriales	PBC	Weighted median	3	0.346259	2.32 (1.17 to 4.56)	0.0153011
O_Coriobacteriales	PBC	Inverse variance weighted	3	0.265097	2.18 (1.30 to 3.66)	0.0033303
O_Coriobacteriales	PBC	Simple mode	3	0.427424	2.79 (1.21 to 6.45)	0.138384
O_Coriobacteriales	PBC	Weighted mode	3	0.471367	2.75 (1.09 to 6.93)	0.164827
C_Mollicutes	PSC	MR Egger	5	1.05983	1.03 (0.13 to 8.25)	0.977233
C_Mollicutes	PSC	Weighted median	5	0.287999	1.66 (0.94 to 2.91)	0.0796434
C_Mollicutes	PSC	Inverse variance weighted	5	0.229581	1.66 (1.06 to 2.61)	0.0266183
C_Mollicutes	PSC	Simple mode	5	0.378106	1.47 (0.70 to 3.08)	0.36684
C_Mollicutes	PSC	Weighted mode	5	0.341637	1.87 (0.96 to 3.66)	0.139806
F_Actinomycetaceae	PSC	MR Egger	3	1.27037	0.15 (0.01 to 1.76)	0.371211
F_Actinomycetaceae	PSC	Weighted median	3	0.340927	0.56 (0.29 to 1.10)	0.0923448
F_Actinomycetaceae	PSC	Inverse variance weighted	3	0.255507	0.60 (0.36 to 0.98)	0.0421575
F_Actinomycetaceae	PSC	Simple mode	3	0.388786	0.53 (0.25 to 1.14)	0.245633
F_Actinomycetaceae	PSC	Weighted mode	3	0.402957	0.51 (0.23 to 1.13)	0.241277
F_Clostridiales vadin BB60 group	PSC	MR Egger	10	0.419681	0.51 (0.22 to 1.16)	0.145496
F_Clostridiales vadin BB60 group	PSC	Weighted median	10	0.208169	0.76 (0.51 to 1.15)	0.196458
F_Clostridiales vadin BB60 group	PSC	Inverse variance weighted	10	0.149708	0.73 (0.54 to 0.98)	0.035132
F_Clostridiales vadin BB60 group	PSC	Simple mode	10	0.332432	0.96 (0.50 to 1.84)	0.906132
F_Clostridiales vadin BB60 group	PSC	Weighted mode	10	0.278442	0.87 (0.50 to 1.50)	0.631531
F_Oxalobacteraceae	PSC	MR Egger	5	0.699093	0.52 (0.13 to 2.04)	0.414953
F_Oxalobacteraceae	PSC	Weighted median	5	0.193221	1.47 (1.01 to 2.15)	0.0462657
F_Oxalobacteraceae	PSC	Inverse variance weighted	5	0.146704	1.44 (1.08 to 1.91)	0.0137732
F_Oxalobacteraceae	PSC	Simple mode	5	0.281522	1.65 (0.95 to 2.86)	0.151054
F_Oxalobacteraceae	PSC	Weighted mode	5	0.307924	1.64 (0.90 to 3.00)	0.182968
G_Actinomyces	PSC	MR Egger	4	0.771389	0.79 (0.17 to 3.59)	0.789802
G_Actinomyces	PSC	Weighted median	4	0.22701	0.66 (0.42 to 1.03)	0.0700291
G_Actinomyces	PSC	Inverse variance weighted	4	0.192465	0.62 (0.42 to 0.90)	0.0122655
G_Actinomyces	PSC	Simple mode	4	0.322051	0.70 (0.37 to 1.31)	0.343198
G_Actinomyces	PSC	Weighted mode	4	0.309192	0.71 (0.39 to 1.30)	0.350759
G_Alloprevotella	PSC	MR Egger	3	1.81597	0.11 (0.00 to 4.03)	0.444079
G_Alloprevotella	PSC	Weighted median	3	0.209918	0.63 (0.41 to 0.94)	0.0252625
G_Alloprevotella	PSC	Inverse variance weighted	3	0.160366	0.68 (0.50 to 0.94)	0.0182242
G_Alloprevotella	PSC	Simple mode	3	0.24477	0.61 (0.38 to 0.98)	0.178854
G_Alloprevotella	PSC	Weighted mode	3	0.261914	0.61 (0.36 to 1.01)	0.197012
O_Actinomycetales	PSC	MR Egger	3	1.26355	0.15 (0.01 to 1.75)	0.371379
O_Actinomycetales	PSC	Weighted median	3	0.323504	0.56 (0.30 to 1.06)	0.0746168
O_Actinomycetales	PSC	Inverse variance weighted	3	0.256166	0.59 (0.36 to 0.98)	0.0419881
O_Actinomycetales	PSC	Simple mode	3	0.409457	0.53 (0.24 to 1.19)	0.26252
O_Actinomycetales	PSC	Weighted mode	3	0.413212	0.51 (0.23 to 1.16)	0.249199
P_Tenericutes	PSC	MR Egger	5	1.05983	1.03 (0.13 to 8.25)	0.977233
P_Tenericutes	PSC	Weighted median	5	0.284747	1.66 (0.95 to 2.89)	0.0762658
P_Tenericutes	PSC	Inverse variance weighted	5	0.229581	1.66 (1.06 to 2.61)	0.0266183
P_Tenericutes	PSC	Simple mode	5	0.360635	1.47 (0.72 to 2.98)	0.34656
P_Tenericutes	PSC	Weighted mode	5	0.371876	1.87 (0.90 to 3.88)	0.166448

## Sheet: S3 All Results 194 Traits
outcome	exposure	method	nsnp	b	se	pval	OR (95% CI)
autoimmune hepatitis	|| id:ebi-a-GCST90016908	MR Egger	15	0.534421	0.639262	0.418258	1.71 (0.49 to 5.97)
autoimmune hepatitis	|| id:ebi-a-GCST90016908	Weighted median	15	0.082495	0.298284	0.782114	1.09 (0.61 to 1.95)
autoimmune hepatitis	|| id:ebi-a-GCST90016908	Inverse variance weighted	15	0.0598683	0.222235	0.787628	1.06 (0.69 to 1.64)
autoimmune hepatitis	|| id:ebi-a-GCST90016908	Simple mode	15	0.00712402	0.477399	0.988305	1.01 (0.40 to 2.57)
autoimmune hepatitis	|| id:ebi-a-GCST90016908	Weighted mode	15	0.0556581	0.422866	0.897157	1.06 (0.46 to 2.42)
autoimmune hepatitis	|| id:ebi-a-GCST90016909	MR Egger	7	0.291612	1.00495	0.783332	1.34 (0.19 to 9.60)
autoimmune hepatitis	|| id:ebi-a-GCST90016909	Weighted median	7	-0.257485	0.329348	0.434331	0.77 (0.41 to 1.47)
autoimmune hepatitis	|| id:ebi-a-GCST90016909	Inverse variance weighted	7	-0.167322	0.259728	0.519433	0.85 (0.51 to 1.41)
autoimmune hepatitis	|| id:ebi-a-GCST90016909	Simple mode	7	-0.358257	0.468455	0.473408	0.70 (0.28 to 1.75)
autoimmune hepatitis	|| id:ebi-a-GCST90016909	Weighted mode	7	-0.323076	0.472849	0.519943	0.72 (0.29 to 1.83)
autoimmune hepatitis	|| id:ebi-a-GCST90016910	MR Egger	18	0.225803	0.583059	0.703657	1.25 (0.40 to 3.93)
autoimmune hepatitis	|| id:ebi-a-GCST90016910	Weighted median	18	-0.347337	0.292681	0.23533	0.71 (0.40 to 1.25)
autoimmune hepatitis	|| id:ebi-a-GCST90016910	Inverse variance weighted	18	-0.219256	0.211067	0.298897	0.80 (0.53 to 1.21)
autoimmune hepatitis	|| id:ebi-a-GCST90016910	Simple mode	18	-0.569679	0.476688	0.248463	0.57 (0.22 to 1.44)
autoimmune hepatitis	|| id:ebi-a-GCST90016910	Weighted mode	18	-0.449723	0.448089	0.329621	0.64 (0.27 to 1.54)
autoimmune hepatitis	|| id:ebi-a-GCST90016911	MR Egger	15	0.135718	0.532647	0.802865	1.15 (0.40 to 3.25)
autoimmune hepatitis	|| id:ebi-a-GCST90016911	Weighted median	15	-0.0861662	0.332649	0.795612	0.92 (0.48 to 1.76)
autoimmune hepatitis	|| id:ebi-a-GCST90016911	Inverse variance weighted	15	-0.0102442	0.243813	0.966485	0.99 (0.61 to 1.60)
autoimmune hepatitis	|| id:ebi-a-GCST90016911	Simple mode	15	-0.454633	0.592211	0.455427	0.63 (0.20 to 2.03)
autoimmune hepatitis	|| id:ebi-a-GCST90016911	Weighted mode	15	-0.419281	0.582142	0.483231	0.66 (0.21 to 2.06)
autoimmune hepatitis	|| id:ebi-a-GCST90016912	MR Egger	12	-0.920671	0.939035	0.349991	0.40 (0.06 to 2.51)
autoimmune hepatitis	|| id:ebi-a-GCST90016912	Weighted median	12	-0.621098	0.390464	0.111684	0.54 (0.25 to 1.16)
autoimmune hepatitis	|| id:ebi-a-GCST90016912	Inverse variance weighted	12	-0.47627	0.283586	0.0930632	0.62 (0.36 to 1.08)
autoimmune hepatitis	|| id:ebi-a-GCST90016912	Simple mode	12	-0.735366	0.657369	0.287123	0.48 (0.13 to 1.74)
autoimmune hepatitis	|| id:ebi-a-GCST90016912	Weighted mode	12	-0.698035	0.633742	0.294218	0.50 (0.14 to 1.72)
autoimmune hepatitis	|| id:ebi-a-GCST90016913	MR Egger	12	-0.461057	0.6504	0.494592	0.63 (0.18 to 2.26)
autoimmune hepatitis	|| id:ebi-a-GCST90016913	Weighted median	12	-0.426652	0.362297	0.238943	0.65 (0.32 to 1.33)
autoimmune hepatitis	|| id:ebi-a-GCST90016913	Inverse variance weighted	12	-0.536713	0.260276	0.0391989	0.58 (0.35 to 0.97)
autoimmune hepatitis	|| id:ebi-a-GCST90016913	Simple mode	12	-0.533192	0.506407	0.31497	0.59 (0.22 to 1.58)
autoimmune hepatitis	|| id:ebi-a-GCST90016913	Weighted mode	12	-0.417596	0.414794	0.335686	0.66 (0.29 to 1.48)
autoimmune hepatitis	|| id:ebi-a-GCST90016914	MR Egger	14	0.194328	1.2618	0.880163	1.21 (0.10 to 14.40)
autoimmune hepatitis	|| id:ebi-a-GCST90016914	Weighted median	14	-0.289841	0.368549	0.431611	0.75 (0.36 to 1.54)
autoimmune hepatitis	|| id:ebi-a-GCST90016914	Inverse variance weighted	14	-0.119138	0.293258	0.684555	0.89 (0.50 to 1.58)
autoimmune hepatitis	|| id:ebi-a-GCST90016914	Simple mode	14	-0.589086	0.563406	0.314808	0.55 (0.18 to 1.67)
autoimmune hepatitis	|| id:ebi-a-GCST90016914	Weighted mode	14	-0.486532	0.536179	0.380705	0.61 (0.21 to 1.76)
autoimmune hepatitis	|| id:ebi-a-GCST90016915	MR Egger	13	-0.295785	0.877425	0.742381	0.74 (0.13 to 4.15)
autoimmune hepatitis	|| id:ebi-a-GCST90016915	Weighted median	13	-0.0305491	0.35922	0.932227	0.97 (0.48 to 1.96)
autoimmune hepatitis	|| id:ebi-a-GCST90016915	Inverse variance weighted	13	0.246923	0.254011	0.331003	1.28 (0.78 to 2.11)
autoimmune hepatitis	|| id:ebi-a-GCST90016915	Simple mode	13	-0.183016	0.640464	0.779938	0.83 (0.24 to 2.92)
autoimmune hepatitis	|| id:ebi-a-GCST90016915	Weighted mode	13	-0.165007	0.582186	0.78168	0.85 (0.27 to 2.65)
autoimmune hepatitis	|| id:ebi-a-GCST90016916	MR Egger	13	-0.995178	1.18536	0.41903	0.37 (0.04 to 3.77)
autoimmune hepatitis	|| id:ebi-a-GCST90016916	Weighted median	13	-0.446606	0.371376	0.229143	0.64 (0.31 to 1.32)
autoimmune hepatitis	|| id:ebi-a-GCST90016916	Inverse variance weighted	13	-0.306121	0.271732	0.259932	0.74 (0.43 to 1.25)
autoimmune hepatitis	|| id:ebi-a-GCST90016916	Simple mode	13	-0.644416	0.622363	0.320882	0.52 (0.16 to 1.78)
autoimmune hepatitis	|| id:ebi-a-GCST90016916	Weighted mode	13	-0.62346	0.612544	0.328846	0.54 (0.16 to 1.78)
autoimmune hepatitis	|| id:ebi-a-GCST90016917	MR Egger	6	-0.247713	1.16923	0.842574	0.78 (0.08 to 7.72)
autoimmune hepatitis	|| id:ebi-a-GCST90016917	Weighted median	6	-0.248082	0.465126	0.593781	0.78 (0.31 to 1.94)
autoimmune hepatitis	|| id:ebi-a-GCST90016917	Inverse variance weighted	6	-0.402999	0.370187	0.276313	0.67 (0.32 to 1.38)
autoimmune hepatitis	|| id:ebi-a-GCST90016917	Simple mode	6	0.00460116	0.677668	0.994845	1.00 (0.27 to 3.79)
autoimmune hepatitis	|| id:ebi-a-GCST90016917	Weighted mode	6	-0.0927947	0.641826	0.89069	0.91 (0.26 to 3.21)
autoimmune hepatitis	|| id:ebi-a-GCST90016918	MR Egger	8	0.544636	0.61048	0.40667	1.72 (0.52 to 5.70)
autoimmune hepatitis	|| id:ebi-a-GCST90016918	Weighted median	8	-0.101866	0.232956	0.661912	0.90 (0.57 to 1.43)
autoimmune hepatitis	|| id:ebi-a-GCST90016918	Inverse variance weighted	8	-0.0114594	0.17365	0.947385	0.99 (0.70 to 1.39)
autoimmune hepatitis	|| id:ebi-a-GCST90016918	Simple mode	8	-0.212964	0.377952	0.590702	0.81 (0.39 to 1.70)
autoimmune hepatitis	|| id:ebi-a-GCST90016918	Weighted mode	8	-0.164021	0.382771	0.681158	0.85 (0.40 to 1.80)
autoimmune hepatitis	|| id:ebi-a-GCST90016919	MR Egger	10	0.592089	0.545026	0.308969	1.81 (0.62 to 5.26)
autoimmune hepatitis	|| id:ebi-a-GCST90016919	Weighted median	10	0.127715	0.23554	0.587666	1.14 (0.72 to 1.80)
autoimmune hepatitis	|| id:ebi-a-GCST90016919	Inverse variance weighted	10	0.0618497	0.1835	0.736074	1.06 (0.74 to 1.52)
autoimmune hepatitis	|| id:ebi-a-GCST90016919	Simple mode	10	0.133378	0.37168	0.727981	1.14 (0.55 to 2.37)
autoimmune hepatitis	|| id:ebi-a-GCST90016919	Weighted mode	10	0.113367	0.386539	0.775954	1.12 (0.53 to 2.39)
autoimmune hepatitis	|| id:ebi-a-GCST90016920	MR Egger	10	-0.888231	0.681834	0.228921	0.41 (0.11 to 1.57)
autoimmune hepatitis	|| id:ebi-a-GCST90016920	Weighted median	10	-0.00510193	0.19073	0.97866	0.99 (0.68 to 1.45)
autoimmune hepatitis	|| id:ebi-a-GCST90016920	Inverse variance weighted	10	0.128328	0.182402	0.481715	1.14 (0.80 to 1.63)
autoimmune hepatitis	|| id:ebi-a-GCST90016920	Simple mode	10	-0.0692536	0.29601	0.820254	0.93 (0.52 to 1.67)
autoimmune hepatitis	|| id:ebi-a-GCST90016920	Weighted mode	10	-0.0302775	0.253188	0.907439	0.97 (0.59 to 1.59)
autoimmune hepatitis	|| id:ebi-a-GCST90016921	MR Egger	12	-0.609485	0.848867	0.489193	0.54 (0.10 to 2.87)
autoimmune hepatitis	|| id:ebi-a-GCST90016921	Weighted median	12	0.172412	0.308868	0.576703	1.19 (0.65 to 2.18)
autoimmune hepatitis	|| id:ebi-a-GCST90016921	Inverse variance weighted	12	-0.033678	0.242883	0.889719	0.97 (0.60 to 1.56)
autoimmune hepatitis	|| id:ebi-a-GCST90016921	Simple mode	12	0.0724647	0.425663	0.867912	1.08 (0.47 to 2.48)
autoimmune hepatitis	|| id:ebi-a-GCST90016921	Weighted mode	12	0.149849	0.417375	0.726372	1.16 (0.51 to 2.63)
autoimmune hepatitis	|| id:ebi-a-GCST90016922	MR Egger	12	-0.764424	1.31607	0.574206	0.47 (0.04 to 6.14)
autoimmune hepatitis	|| id:ebi-a-GCST90016922	Weighted median	12	-0.52107	0.384455	0.175307	0.59 (0.28 to 1.26)
autoimmune hepatitis	|| id:ebi-a-GCST90016922	Inverse variance weighted	12	-0.218107	0.371278	0.556903	0.80 (0.39 to 1.66)
autoimmune hepatitis	|| id:ebi-a-GCST90016922	Simple mode	12	-0.549869	0.628143	0.400074	0.58 (0.17 to 1.98)
autoimmune hepatitis	|| id:ebi-a-GCST90016922	Weighted mode	12	-0.549869	0.578878	0.362573	0.58 (0.19 to 1.79)
autoimmune hepatitis	|| id:ebi-a-GCST90016923	MR Egger	11	0.564984	0.797011	0.496351	1.76 (0.37 to 8.39)
autoimmune hepatitis	|| id:ebi-a-GCST90016923	Weighted median	11	0.413553	0.309952	0.182123	1.51 (0.82 to 2.78)
autoimmune hepatitis	|| id:ebi-a-GCST90016923	Inverse variance weighted	11	0.19643	0.229078	0.391177	1.22 (0.78 to 1.91)
autoimmune hepatitis	|| id:ebi-a-GCST90016923	Simple mode	11	0.365776	0.496799	0.478484	1.44 (0.54 to 3.82)
autoimmune hepatitis	|| id:ebi-a-GCST90016923	Weighted mode	11	0.427059	0.486925	0.401038	1.53 (0.59 to 3.98)
autoimmune hepatitis	|| id:ebi-a-GCST90016924	MR Egger	7	-0.0644474	1.15647	0.957717	0.94 (0.10 to 9.05)
autoimmune hepatitis	|| id:ebi-a-GCST90016924	Weighted median	7	-0.100457	0.41764	0.809916	0.90 (0.40 to 2.05)
autoimmune hepatitis	|| id:ebi-a-GCST90016924	Inverse variance weighted	7	0.303483	0.358981	0.397886	1.35 (0.67 to 2.74)
autoimmune hepatitis	|| id:ebi-a-GCST90016924	Simple mode	7	-0.254263	0.671111	0.71783	0.78 (0.21 to 2.89)
autoimmune hepatitis	|| id:ebi-a-GCST90016924	Weighted mode	7	-0.276751	0.550577	0.633119	0.76 (0.26 to 2.23)
autoimmune hepatitis	|| id:ebi-a-GCST90016925	MR Egger	5	-0.636655	0.7738	0.470946	0.53 (0.12 to 2.41)
autoimmune hepatitis	|| id:ebi-a-GCST90016925	Weighted median	5	-0.368332	0.371044	0.32086	0.69 (0.33 to 1.43)
autoimmune hepatitis	|| id:ebi-a-GCST90016925	Inverse variance weighted	5	-0.497283	0.288281	0.0845285	0.61 (0.35 to 1.07)
autoimmune hepatitis	|| id:ebi-a-GCST90016925	Simple mode	5	-0.225456	0.476758	0.660938	0.80 (0.31 to 2.03)
autoimmune hepatitis	|| id:ebi-a-GCST90016925	Weighted mode	5	-0.301199	0.39208	0.485205	0.74 (0.34 to 1.60)
autoimmune hepatitis	|| id:ebi-a-GCST90016926	MR Egger	12	-2.4455	1.30728	0.0909076	0.09 (0.01 to 1.12)
autoimmune hepatitis	|| id:ebi-a-GCST90016926	Weighted median	12	-0.362789	0.364946	0.320179	0.70 (0.34 to 1.42)
autoimmune hepatitis	|| id:ebi-a-GCST90016926	Inverse variance weighted	12	-0.403903	0.282546	0.152858	0.67 (0.38 to 1.16)
autoimmune hepatitis	|| id:ebi-a-GCST90016926	Simple mode	12	-0.833716	0.595535	0.189097	0.43 (0.14 to 1.40)
autoimmune hepatitis	|| id:ebi-a-GCST90016926	Weighted mode	12	-0.157445	0.584749	0.79272	0.85 (0.27 to 2.69)
autoimmune hepatitis	|| id:ebi-a-GCST90016927	MR Egger	9	2.14762	1.71471	0.250619	8.56 (0.30 to 246.77)
autoimmune hepatitis	|| id:ebi-a-GCST90016927	Weighted median	9	-0.316669	0.459591	0.490809	0.73 (0.30 to 1.79)
autoimmune hepatitis	|| id:ebi-a-GCST90016927	Inverse variance weighted	9	-0.112224	0.335939	0.738333	0.89 (0.46 to 1.73)
autoimmune hepatitis	|| id:ebi-a-GCST90016927	Simple mode	9	-0.337791	0.690092	0.637636	0.71 (0.18 to 2.76)
autoimmune hepatitis	|| id:ebi-a-GCST90016927	Weighted mode	9	-0.349656	0.670049	0.61592	0.70 (0.19 to 2.62)
autoimmune hepatitis	|| id:ebi-a-GCST90016928	MR Egger	9	2.11972	0.866813	0.0444049	8.33 (1.52 to 45.54)
autoimmune hepatitis	|| id:ebi-a-GCST90016928	Weighted median	9	-0.148414	0.311724	0.633997	0.86 (0.47 to 1.59)
autoimmune hepatitis	|| id:ebi-a-GCST90016928	Inverse variance weighted	9	0.00977532	0.257469	0.969714	1.01 (0.61 to 1.67)
autoimmune hepatitis	|| id:ebi-a-GCST90016928	Simple mode	9	-0.303922	0.466962	0.533388	0.74 (0.30 to 1.84)
autoimmune hepatitis	|| id:ebi-a-GCST90016928	Weighted mode	9	-0.283328	0.439502	0.537193	0.75 (0.32 to 1.78)
autoimmune hepatitis	|| id:ebi-a-GCST90016929	MR Egger	12	-0.018642	0.791955	0.981683	0.98 (0.21 to 4.63)
autoimmune hepatitis	|| id:ebi-a-GCST90016929	Weighted median	12	0.115053	0.320603	0.719697	1.12 (0.60 to 2.10)
autoimmune hepatitis	|| id:ebi-a-GCST90016929	Inverse variance weighted	12	0.236997	0.238352	0.320069	1.27 (0.79 to 2.02)
autoimmune hepatitis	|| id:ebi-a-GCST90016929	Simple mode	12	0.243367	0.463058	0.609622	1.28 (0.51 to 3.16)
autoimmune hepatitis	|| id:ebi-a-GCST90016929	Weighted mode	12	0.144418	0.424069	0.739855	1.16 (0.50 to 2.65)
autoimmune hepatitis	|| id:ebi-a-GCST90016931	MR Egger	10	0.293005	0.774932	0.715188	1.34 (0.29 to 6.12)
autoimmune hepatitis	|| id:ebi-a-GCST90016931	Weighted median	10	-0.0848118	0.357376	0.81241	0.92 (0.46 to 1.85)
autoimmune hepatitis	|| id:ebi-a-GCST90016931	Inverse variance weighted	10	-0.337464	0.263703	0.200645	0.71 (0.43 to 1.20)
autoimmune hepatitis	|| id:ebi-a-GCST90016931	Simple mode	10	-0.411407	0.630435	0.530342	0.66 (0.19 to 2.28)
autoimmune hepatitis	|| id:ebi-a-GCST90016931	Weighted mode	10	-0.0241496	0.554907	0.966237	0.98 (0.33 to 2.90)
autoimmune hepatitis	|| id:ebi-a-GCST90016932	MR Egger	15	-0.280964	0.576326	0.634016	0.76 (0.24 to 2.34)
autoimmune hepatitis	|| id:ebi-a-GCST90016932	Weighted median	15	0.111562	0.262633	0.670995	1.12 (0.67 to 1.87)
autoimmune hepatitis	|| id:ebi-a-GCST90016932	Inverse variance weighted	15	0.0235915	0.201126	0.906624	1.02 (0.69 to 1.52)
autoimmune hepatitis	|| id:ebi-a-GCST90016932	Simple mode	15	-0.548505	0.469721	0.26242	0.58 (0.23 to 1.45)
autoimmune hepatitis	|| id:ebi-a-GCST90016932	Weighted mode	15	0.11784	0.388114	0.765882	1.13 (0.53 to 2.41)
autoimmune hepatitis	|| id:ebi-a-GCST90016933	MR Egger	14	0.194328	1.2618	0.880163	1.21 (0.10 to 14.40)
autoimmune hepatitis	|| id:ebi-a-GCST90016933	Weighted median	14	-0.289841	0.355145	0.414432	0.75 (0.37 to 1.50)
autoimmune hepatitis	|| id:ebi-a-GCST90016933	Inverse variance weighted	14	-0.119138	0.293258	0.684555	0.89 (0.50 to 1.58)
autoimmune hepatitis	|| id:ebi-a-GCST90016933	Simple mode	14	-0.589086	0.53416	0.290101	0.55 (0.19 to 1.58)
autoimmune hepatitis	|| id:ebi-a-GCST90016933	Weighted mode	14	-0.486532	0.528212	0.37378	0.61 (0.22 to 1.73)
autoimmune hepatitis	|| id:ebi-a-GCST90016934	MR Egger	11	0.926205	0.729704	0.236177	2.52 (0.60 to 10.55)
autoimmune hepatitis	|| id:ebi-a-GCST90016934	Weighted median	11	-0.102313	0.28837	0.722741	0.90 (0.51 to 1.59)
autoimmune hepatitis	|| id:ebi-a-GCST90016934	Inverse variance weighted	11	0.142524	0.218648	0.514501	1.15 (0.75 to 1.77)
autoimmune hepatitis	|| id:ebi-a-GCST90016934	Simple mode	11	-0.276321	0.571099	0.638919	0.76 (0.25 to 2.32)
autoimmune hepatitis	|| id:ebi-a-GCST90016934	Weighted mode	11	-0.302505	0.551828	0.595588	0.74 (0.25 to 2.18)
autoimmune hepatitis	|| id:ebi-a-GCST90016935	MR Egger	10	-0.192551	0.948014	0.84412	0.82 (0.13 to 5.29)
autoimmune hepatitis	|| id:ebi-a-GCST90016935	Weighted median	10	-0.0688661	0.380462	0.856362	0.93 (0.44 to 1.97)
autoimmune hepatitis	|| id:ebi-a-GCST90016935	Inverse variance weighted	10	0.179924	0.295105	0.542063	1.20 (0.67 to 2.13)
autoimmune hepatitis	|| id:ebi-a-GCST90016935	Simple mode	10	-0.176975	0.626116	0.783835	0.84 (0.25 to 2.86)
autoimmune hepatitis	|| id:ebi-a-GCST90016935	Weighted mode	10	-0.14553	0.630362	0.82258	0.86 (0.25 to 2.97)
autoimmune hepatitis	|| id:ebi-a-GCST90016936	MR Egger	7	1.05244	2.13684	0.643214	2.86 (0.04 to 188.79)
autoimmune hepatitis	|| id:ebi-a-GCST90016936	Weighted median	7	0.261759	0.465998	0.574309	1.30 (0.52 to 3.24)
autoimmune hepatitis	|| id:ebi-a-GCST90016936	Inverse variance weighted	7	-0.106492	0.333347	0.749374	0.90 (0.47 to 1.73)
autoimmune hepatitis	|| id:ebi-a-GCST90016936	Simple mode	7	0.505551	0.752529	0.526716	1.66 (0.38 to 7.25)
autoimmune hepatitis	|| id:ebi-a-GCST90016936	Weighted mode	7	0.472809	0.746605	0.549913	1.60 (0.37 to 6.93)
autoimmune hepatitis	|| id:ebi-a-GCST90016937	MR Egger	13	-0.995178	1.18536	0.41903	0.37 (0.04 to 3.77)
autoimmune hepatitis	|| id:ebi-a-GCST90016937	Weighted median	13	-0.446606	0.367366	0.2241	0.64 (0.31 to 1.31)
autoimmune hepatitis	|| id:ebi-a-GCST90016937	Inverse variance weighted	13	-0.306121	0.271732	0.259932	0.74 (0.43 to 1.25)
autoimmune hepatitis	|| id:ebi-a-GCST90016937	Simple mode	13	-0.644416	0.613289	0.314072	0.52 (0.16 to 1.75)
autoimmune hepatitis	|| id:ebi-a-GCST90016937	Weighted mode	13	-0.62346	0.608921	0.326091	0.54 (0.16 to 1.77)
autoimmune hepatitis	|| id:ebi-a-GCST90016938	MR Egger	8	-0.487392	0.905909	0.609928	0.61 (0.10 to 3.63)
autoimmune hepatitis	|| id:ebi-a-GCST90016938	Weighted median	8	-0.0538703	0.172278	0.754513	0.95 (0.68 to 1.33)
autoimmune hepatitis	|| id:ebi-a-GCST90016938	Inverse variance weighted	8	-0.0676482	0.141362	0.632261	0.93 (0.71 to 1.23)
autoimmune hepatitis	|| id:ebi-a-GCST90016938	Simple mode	8	-0.112196	0.263832	0.683419	0.89 (0.53 to 1.50)
autoimmune hepatitis	|| id:ebi-a-GCST90016938	Weighted mode	8	-0.100806	0.266476	0.716424	0.90 (0.54 to 1.52)
autoimmune hepatitis	|| id:ebi-a-GCST90016939	MR Egger	10	3.22281	1.2221	0.0298473	25.10 (2.29 to 275.37)
autoimmune hepatitis	|| id:ebi-a-GCST90016939	Weighted median	10	0.174595	0.460305	0.704464	1.19 (0.48 to 2.94)
autoimmune hepatitis	|| id:ebi-a-GCST90016939	Inverse variance weighted	10	0.485594	0.357298	0.174123	1.63 (0.81 to 3.27)
autoimmune hepatitis	|| id:ebi-a-GCST90016939	Simple mode	10	0.0928382	0.699782	0.897375	1.10 (0.28 to 4.32)
autoimmune hepatitis	|| id:ebi-a-GCST90016939	Weighted mode	10	0.0071125	0.651954	0.991534	1.01 (0.28 to 3.61)
autoimmune hepatitis	|| id:ebi-a-GCST90016940	MR Egger	18	-0.0544134	0.697065	0.938748	0.95 (0.24 to 3.71)
autoimmune hepatitis	|| id:ebi-a-GCST90016940	Weighted median	18	-0.0388879	0.312279	0.900896	0.96 (0.52 to 1.77)
autoimmune hepatitis	|| id:ebi-a-GCST90016940	Inverse variance weighted	18	-0.128064	0.236282	0.58782	0.88 (0.55 to 1.40)
autoimmune hepatitis	|| id:ebi-a-GCST90016940	Simple mode	18	0.243095	0.511008	0.640332	1.28 (0.47 to 3.47)
autoimmune hepatitis	|| id:ebi-a-GCST90016940	Weighted mode	18	0.252888	0.509402	0.625941	1.29 (0.47 to 3.49)
autoimmune hepatitis	|| id:ebi-a-GCST90016941	MR Egger	9	-1.05517	0.520134	0.0820752	0.35 (0.13 to 0.96)
autoimmune hepatitis	|| id:ebi-a-GCST90016941	Weighted median	9	0.306498	0.289643	0.289969	1.36 (0.77 to 2.40)
autoimmune hepatitis	|| id:ebi-a-GCST90016941	Inverse variance weighted	9	-0.0191971	0.247645	0.938211	0.98 (0.60 to 1.59)
autoimmune hepatitis	|| id:ebi-a-GCST90016941	Simple mode	9	0.433579	0.440884	0.354199	1.54 (0.65 to 3.66)
autoimmune hepatitis	|| id:ebi-a-GCST90016941	Weighted mode	9	0.379064	0.503228	0.472874	1.46 (0.54 to 3.92)
autoimmune hepatitis	|| id:ebi-a-GCST90016942	MR Egger	10	-0.888231	0.681834	0.228921	0.41 (0.11 to 1.57)
autoimmune hepatitis	|| id:ebi-a-GCST90016942	Weighted median	10	-0.00510193	0.202248	0.979875	0.99 (0.67 to 1.48)
autoimmune hepatitis	|| id:ebi-a-GCST90016942	Inverse variance weighted	10	0.128328	0.182402	0.481715	1.14 (0.80 to 1.63)
autoimmune hepatitis	|| id:ebi-a-GCST90016942	Simple mode	10	-0.0692536	0.301082	0.823222	0.93 (0.52 to 1.68)
autoimmune hepatitis	|| id:ebi-a-GCST90016942	Weighted mode	10	-0.0302775	0.289807	0.919084	0.97 (0.55 to 1.71)
autoimmune hepatitis	|| id:ebi-a-GCST90016943	MR Egger	14	-1.24922	0.533007	0.0371341	0.29 (0.10 to 0.82)
autoimmune hepatitis	|| id:ebi-a-GCST90016943	Weighted median	14	0.0365211	0.196645	0.852663	1.04 (0.71 to 1.52)
autoimmune hepatitis	|| id:ebi-a-GCST90016943	Inverse variance weighted	14	0.112875	0.145375	0.437489	1.12 (0.84 to 1.49)
autoimmune hepatitis	|| id:ebi-a-GCST90016943	Simple mode	14	-0.0394597	0.357242	0.913734	0.96 (0.48 to 1.94)
autoimmune hepatitis	|| id:ebi-a-GCST90016943	Weighted mode	14	-0.0662017	0.354296	0.85466	0.94 (0.47 to 1.87)
autoimmune hepatitis	|| id:ebi-a-GCST90016944	MR Egger	14	-0.348965	0.369216	0.363224	0.71 (0.34 to 1.45)
autoimmune hepatitis	|| id:ebi-a-GCST90016944	Weighted median	14	-0.154953	0.219126	0.479478	0.86 (0.56 to 1.32)
autoimmune hepatitis	|| id:ebi-a-GCST90016944	Inverse variance weighted	14	0.0309066	0.168104	0.854128	1.03 (0.74 to 1.43)
autoimmune hepatitis	|| id:ebi-a-GCST90016944	Simple mode	14	-0.097645	0.380486	0.801479	0.91 (0.43 to 1.91)
autoimmune hepatitis	|| id:ebi-a-GCST90016944	Weighted mode	14	-0.149264	0.290668	0.616203	0.86 (0.49 to 1.52)
autoimmune hepatitis	|| id:ebi-a-GCST90016945	MR Egger	9	0.624223	0.646261	0.366271	1.87 (0.53 to 6.63)
autoimmune hepatitis	|| id:ebi-a-GCST90016945	Weighted median	9	0.489221	0.293361	0.095387	1.63 (0.92 to 2.90)
autoimmune hepatitis	|| id:ebi-a-GCST90016945	Inverse variance weighted	9	0.340711	0.228529	0.135991	1.41 (0.90 to 2.20)
autoimmune hepatitis	|| id:ebi-a-GCST90016945	Simple mode	9	0.449458	0.395138	0.28826	1.57 (0.72 to 3.40)
autoimmune hepatitis	|| id:ebi-a-GCST90016945	Weighted mode	9	0.478973	0.381344	0.244551	1.61 (0.76 to 3.41)
autoimmune hepatitis	|| id:ebi-a-GCST90016946	MR Egger	14	0.60577	0.572215	0.310609	1.83 (0.60 to 5.63)
autoimmune hepatitis	|| id:ebi-a-GCST90016946	Weighted median	14	0.421835	0.313395	0.178297	1.52 (0.82 to 2.82)
autoimmune hepatitis	|| id:ebi-a-GCST90016946	Inverse variance weighted	14	0.45697	0.24102	0.057962	1.58 (0.98 to 2.53)
autoimmune hepatitis	|| id:ebi-a-GCST90016946	Simple mode	14	0.122467	0.547197	0.826386	1.13 (0.39 to 3.30)
autoimmune hepatitis	|| id:ebi-a-GCST90016946	Weighted mode	14	0.384471	0.419363	0.375944	1.47 (0.65 to 3.34)
autoimmune hepatitis	|| id:ebi-a-GCST90016947	MR Egger	9	0.207195	1.48907	0.893256	1.23 (0.07 to 22.78)
autoimmune hepatitis	|| id:ebi-a-GCST90016947	Weighted median	9	-0.283923	0.444136	0.522647	0.75 (0.32 to 1.80)
autoimmune hepatitis	|| id:ebi-a-GCST90016947	Inverse variance weighted	9	-0.186645	0.337256	0.579973	0.83 (0.43 to 1.61)
autoimmune hepatitis	|| id:ebi-a-GCST90016947	Simple mode	9	-0.335472	0.683983	0.636971	0.72 (0.19 to 2.73)
autoimmune hepatitis	|| id:ebi-a-GCST90016947	Weighted mode	9	-0.345133	0.697621	0.634091	0.71 (0.18 to 2.78)
autoimmune hepatitis	|| id:ebi-a-GCST90016948	MR Egger	16	-0.77406	0.893172	0.400748	0.46 (0.08 to 2.66)
autoimmune hepatitis	|| id:ebi-a-GCST90016948	Weighted median	16	-0.217172	0.322857	0.501165	0.80 (0.43 to 1.52)
autoimmune hepatitis	|| id:ebi-a-GCST90016948	Inverse variance weighted	16	-0.327827	0.261207	0.209461	0.72 (0.43 to 1.20)
autoimmune hepatitis	|| id:ebi-a-GCST90016948	Simple mode	16	-0.255608	0.592923	0.672529	0.77 (0.24 to 2.48)
autoimmune hepatitis	|| id:ebi-a-GCST90016948	Weighted mode	16	-0.255608	0.498425	0.615539	0.77 (0.29 to 2.06)
autoimmune hepatitis	|| id:ebi-a-GCST90016949	MR Egger	15	0.262568	0.758817	0.734861	1.30 (0.29 to 5.75)
autoimmune hepatitis	|| id:ebi-a-GCST90016949	Weighted median	15	-0.0717851	0.235128	0.760136	0.93 (0.59 to 1.48)
autoimmune hepatitis	|| id:ebi-a-GCST90016949	Inverse variance weighted	15	-0.0917415	0.168443	0.585999	0.91 (0.66 to 1.27)
autoimmune hepatitis	|| id:ebi-a-GCST90016949	Simple mode	15	-0.0773388	0.427273	0.858957	0.93 (0.40 to 2.14)
autoimmune hepatitis	|| id:ebi-a-GCST90016949	Weighted mode	15	-0.0998274	0.385244	0.799308	0.90 (0.43 to 1.93)
autoimmune hepatitis	|| id:ebi-a-GCST90016950	MR Egger	19	0.114838	0.692741	0.870291	1.12 (0.29 to 4.36)
autoimmune hepatitis	|| id:ebi-a-GCST90016950	Weighted median	19	-0.051987	0.30192	0.86329	0.95 (0.53 to 1.72)
autoimmune hepatitis	|| id:ebi-a-GCST90016950	Inverse variance weighted	19	0.294738	0.221367	0.183042	1.34 (0.87 to 2.07)
autoimmune hepatitis	|| id:ebi-a-GCST90016950	Simple mode	19	-0.189465	0.497162	0.707595	0.83 (0.31 to 2.19)
autoimmune hepatitis	|| id:ebi-a-GCST90016950	Weighted mode	19	-0.146897	0.457847	0.752024	0.86 (0.35 to 2.12)
autoimmune hepatitis	|| id:ebi-a-GCST90016951	MR Egger	10	0.229657	0.863766	0.797056	1.26 (0.23 to 6.84)
autoimmune hepatitis	|| id:ebi-a-GCST90016951	Weighted median	10	0.109229	0.433616	0.801116	1.12 (0.48 to 2.61)
autoimmune hepatitis	|| id:ebi-a-GCST90016951	Inverse variance weighted	10	-0.00320618	0.37743	0.993222	1.00 (0.48 to 2.09)
autoimmune hepatitis	|| id:ebi-a-GCST90016951	Simple mode	10	0.321829	0.761546	0.682505	1.38 (0.31 to 6.14)
autoimmune hepatitis	|| id:ebi-a-GCST90016951	Weighted mode	10	0.321829	0.470155	0.510889	1.38 (0.55 to 3.47)
autoimmune hepatitis	|| id:ebi-a-GCST90016952	MR Egger	14	-0.247569	1.08078	0.822676	0.78 (0.09 to 6.49)
autoimmune hepatitis	|| id:ebi-a-GCST90016952	Weighted median	14	0.152982	0.344901	0.657366	1.17 (0.59 to 2.29)
autoimmune hepatitis	|| id:ebi-a-GCST90016952	Inverse variance weighted	14	0.137823	0.261589	0.598285	1.15 (0.69 to 1.92)
autoimmune hepatitis	|| id:ebi-a-GCST90016952	Simple mode	14	0.347377	0.556633	0.543379	1.42 (0.48 to 4.21)
autoimmune hepatitis	|| id:ebi-a-GCST90016952	Weighted mode	14	0.331542	0.579342	0.5769	1.39 (0.45 to 4.34)
autoimmune hepatitis	|| id:ebi-a-GCST90016956	MR Egger	19	0.389345	0.482917	0.431241	1.48 (0.57 to 3.80)
autoimmune hepatitis	|| id:ebi-a-GCST90016956	Weighted median	19	0.089791	0.28408	0.751944	1.09 (0.63 to 1.91)
autoimmune hepatitis	|| id:ebi-a-GCST90016956	Inverse variance weighted	19	0.170097	0.229002	0.457616	1.19 (0.76 to 1.86)
autoimmune hepatitis	|| id:ebi-a-GCST90016956	Simple mode	19	0.359931	0.552296	0.52283	1.43 (0.49 to 4.23)
autoimmune hepatitis	|| id:ebi-a-GCST90016956	Weighted mode	19	0.0180687	0.372729	0.96187	1.02 (0.49 to 2.11)
autoimmune hepatitis	|| id:ebi-a-GCST90016957	MR Egger	11	0.565479	0.796986	0.49597	1.76 (0.37 to 8.39)
autoimmune hepatitis	|| id:ebi-a-GCST90016957	Weighted median	11	0.413463	0.311372	0.184219	1.51 (0.82 to 2.78)
autoimmune hepatitis	|| id:ebi-a-GCST90016957	Inverse variance weighted	11	0.196531	0.229135	0.391053	1.22 (0.78 to 1.91)
autoimmune hepatitis	|| id:ebi-a-GCST90016957	Simple mode	11	0.365612	0.513131	0.492437	1.44 (0.53 to 3.94)
autoimmune hepatitis	|| id:ebi-a-GCST90016957	Weighted mode	11	0.426886	0.487634	0.401881	1.53 (0.59 to 3.99)
autoimmune hepatitis	|| id:ebi-a-GCST90016958	MR Egger	12	0.0719807	0.584034	0.904353	1.07 (0.34 to 3.38)
autoimmune hepatitis	|| id:ebi-a-GCST90016958	Weighted median	12	0.343668	0.158037	0.0296593	1.41 (1.03 to 1.92)
autoimmune hepatitis	|| id:ebi-a-GCST90016958	Inverse variance weighted	12	0.350931	0.124669	0.00487929	1.42 (1.11 to 1.81)
autoimmune hepatitis	|| id:ebi-a-GCST90016958	Simple mode	12	0.348619	0.258828	0.205101	1.42 (0.85 to 2.35)
autoimmune hepatitis	|| id:ebi-a-GCST90016958	Weighted mode	12	0.352816	0.261547	0.204464	1.42 (0.85 to 2.38)
autoimmune hepatitis	|| id:ebi-a-GCST90016959	MR Egger	7	-0.333713	0.617264	0.611965	0.72 (0.21 to 2.40)
autoimmune hepatitis	|| id:ebi-a-GCST90016959	Weighted median	7	-0.210624	0.295385	0.475815	0.81 (0.45 to 1.45)
autoimmune hepatitis	|| id:ebi-a-GCST90016959	Inverse variance weighted	7	-0.199215	0.224323	0.374503	0.82 (0.53 to 1.27)
autoimmune hepatitis	|| id:ebi-a-GCST90016959	Simple mode	7	-0.296441	0.470449	0.55184	0.74 (0.30 to 1.87)
autoimmune hepatitis	|| id:ebi-a-GCST90016959	Weighted mode	7	-0.340519	0.428772	0.457346	0.71 (0.31 to 1.65)
autoimmune hepatitis	|| id:ebi-a-GCST90016960	MR Egger	8	1.06006	1.06876	0.359564	2.89 (0.36 to 23.45)
autoimmune hepatitis	|| id:ebi-a-GCST90016960	Weighted median	8	0.0776163	0.325611	0.811593	1.08 (0.57 to 2.05)
autoimmune hepatitis	|| id:ebi-a-GCST90016960	Inverse variance weighted	8	-0.200709	0.238694	0.400425	0.82 (0.51 to 1.31)
autoimmune hepatitis	|| id:ebi-a-GCST90016960	Simple mode	8	0.226709	0.527129	0.680066	1.25 (0.45 to 3.53)
autoimmune hepatitis	|| id:ebi-a-GCST90016960	Weighted mode	8	0.251352	0.49195	0.625116	1.29 (0.49 to 3.37)
autoimmune hepatitis	|| id:ebi-a-GCST90016961	MR Egger	11	0.557215	0.796238	0.501733	1.75 (0.37 to 8.31)
autoimmune hepatitis	|| id:ebi-a-GCST90016961	Weighted median	11	0.409117	0.301253	0.174447	1.51 (0.83 to 2.72)
autoimmune hepatitis	|| id:ebi-a-GCST90016961	Inverse variance weighted	11	0.195837	0.229049	0.392552	1.22 (0.78 to 1.91)
autoimmune hepatitis	|| id:ebi-a-GCST90016961	Simple mode	11	0.368723	0.49321	0.471917	1.45 (0.55 to 3.80)
autoimmune hepatitis	|| id:ebi-a-GCST90016961	Weighted mode	11	0.419795	0.469688	0.392446	1.52 (0.61 to 3.82)
autoimmune hepatitis	|| id:ebi-a-GCST90016962	MR Egger	14	1.43836	1.3558	0.309626	4.21 (0.30 to 60.08)
autoimmune hepatitis	|| id:ebi-a-GCST90016962	Weighted median	14	-0.0740004	0.393438	0.850809	0.93 (0.43 to 2.01)
autoimmune hepatitis	|| id:ebi-a-GCST90016962	Inverse variance weighted	14	-0.0928369	0.281486	0.741544	0.91 (0.52 to 1.58)
autoimmune hepatitis	|| id:ebi-a-GCST90016962	Simple mode	14	-0.108282	0.668394	0.873794	0.90 (0.24 to 3.33)
autoimmune hepatitis	|| id:ebi-a-GCST90016962	Weighted mode	14	-0.0311102	0.719211	0.966155	0.97 (0.24 to 3.97)
autoimmune hepatitis	|| id:ebi-a-GCST90016963	MR Egger	8	0.101534	1.08793	0.928681	1.11 (0.13 to 9.34)
autoimmune hepatitis	|| id:ebi-a-GCST90016963	Weighted median	8	0.0261685	0.177865	0.883033	1.03 (0.72 to 1.45)
autoimmune hepatitis	|| id:ebi-a-GCST90016963	Inverse variance weighted	8	-0.0354259	0.149161	0.812268	0.97 (0.72 to 1.29)
autoimmune hepatitis	|| id:ebi-a-GCST90016963	Simple mode	8	0.0874499	0.282613	0.766	1.09 (0.63 to 1.90)
autoimmune hepatitis	|| id:ebi-a-GCST90016963	Weighted mode	8	0.0687558	0.251395	0.792365	1.07 (0.65 to 1.75)
autoimmune hepatitis	|| id:ebi-a-GCST90016964	MR Egger	6	-1.74681	1.5259	0.316145	0.17 (0.01 to 3.47)
autoimmune hepatitis	|| id:ebi-a-GCST90016964	Weighted median	6	-0.0123642	0.210896	0.953249	0.99 (0.65 to 1.49)
autoimmune hepatitis	|| id:ebi-a-GCST90016964	Inverse variance weighted	6	0.0974007	0.170762	0.568415	1.10 (0.79 to 1.54)
autoimmune hepatitis	|| id:ebi-a-GCST90016964	Simple mode	6	-0.0424107	0.322736	0.900575	0.96 (0.51 to 1.80)
autoimmune hepatitis	|| id:ebi-a-GCST90016964	Weighted mode	6	-0.0391038	0.318955	0.9072	0.96 (0.51 to 1.80)
autoimmune hepatitis	|| id:ebi-a-GCST90016965	MR Egger	11	-0.310198	0.838506	0.719982	0.73 (0.14 to 3.79)
autoimmune hepatitis	|| id:ebi-a-GCST90016965	Weighted median	11	0.058425	0.210619	0.781475	1.06 (0.70 to 1.60)
autoimmune hepatitis	|| id:ebi-a-GCST90016965	Inverse variance weighted	11	0.0798538	0.15683	0.61063	1.08 (0.80 to 1.47)
autoimmune hepatitis	|| id:ebi-a-GCST90016965	Simple mode	11	-0.122329	0.338899	0.725637	0.88 (0.46 to 1.72)
autoimmune hepatitis	|| id:ebi-a-GCST90016965	Weighted mode	11	-0.0936988	0.346136	0.792127	0.91 (0.46 to 1.79)
autoimmune hepatitis	|| id:ebi-a-GCST90016966	MR Egger	13	-0.499283	1.39721	0.727598	0.61 (0.04 to 9.39)
autoimmune hepatitis	|| id:ebi-a-GCST90016966	Weighted median	13	-1.40388	0.383327	0.000249902	0.25 (0.12 to 0.52)
autoimmune hepatitis	|| id:ebi-a-GCST90016966	Inverse variance weighted	13	-1.04411	0.381935	0.00626179	0.35 (0.17 to 0.74)
autoimmune hepatitis	|| id:ebi-a-GCST90016966	Simple mode	13	-1.66694	0.576841	0.0135818	0.19 (0.06 to 0.58)
autoimmune hepatitis	|| id:ebi-a-GCST90016966	Weighted mode	13	-1.6523	0.552702	0.0112847	0.19 (0.06 to 0.57)
autoimmune hepatitis	|| id:ebi-a-GCST90016967	MR Egger	13	-0.308629	0.766921	0.69508	0.73 (0.16 to 3.30)
autoimmune hepatitis	|| id:ebi-a-GCST90016967	Weighted median	13	-0.0862295	0.353328	0.807193	0.92 (0.46 to 1.83)
autoimmune hepatitis	|| id:ebi-a-GCST90016967	Inverse variance weighted	13	-0.240869	0.252079	0.33931	0.79 (0.48 to 1.29)
autoimmune hepatitis	|| id:ebi-a-GCST90016967	Simple mode	13	-0.0668116	0.538669	0.903344	0.94 (0.33 to 2.69)
autoimmune hepatitis	|| id:ebi-a-GCST90016967	Weighted mode	13	-0.149801	0.511772	0.774742	0.86 (0.32 to 2.35)
autoimmune hepatitis	|| id:ebi-a-GCST90016968	MR Egger	9	2.14762	1.71471	0.250619	8.56 (0.30 to 246.77)
autoimmune hepatitis	|| id:ebi-a-GCST90016968	Weighted median	9	-0.316669	0.452834	0.484362	0.73 (0.30 to 1.77)
autoimmune hepatitis	|| id:ebi-a-GCST90016968	Inverse variance weighted	9	-0.112224	0.335939	0.738333	0.89 (0.46 to 1.73)
autoimmune hepatitis	|| id:ebi-a-GCST90016968	Simple mode	9	-0.337791	0.700044	0.642357	0.71 (0.18 to 2.81)
autoimmune hepatitis	|| id:ebi-a-GCST90016968	Weighted mode	9	-0.349656	0.656987	0.609038	0.70 (0.19 to 2.55)
autoimmune hepatitis	|| id:ebi-a-GCST90016969	MR Egger	14	-0.108483	1.0163	0.916756	0.90 (0.12 to 6.58)
autoimmune hepatitis	|| id:ebi-a-GCST90016969	Weighted median	14	-0.214127	0.364752	0.557171	0.81 (0.39 to 1.65)
autoimmune hepatitis	|| id:ebi-a-GCST90016969	Inverse variance weighted	14	0.305089	0.263743	0.247367	1.36 (0.81 to 2.28)
autoimmune hepatitis	|| id:ebi-a-GCST90016969	Simple mode	14	-0.470914	0.730434	0.530331	0.62 (0.15 to 2.61)
autoimmune hepatitis	|| id:ebi-a-GCST90016969	Weighted mode	14	-0.48302	0.62623	0.454313	0.62 (0.18 to 2.11)
autoimmune hepatitis	|| id:ebi-a-GCST90016970	MR Egger	13	-0.0593955	0.540725	0.914511	0.94 (0.33 to 2.72)
autoimmune hepatitis	|| id:ebi-a-GCST90016970	Weighted median	13	0.102555	0.300302	0.732722	1.11 (0.62 to 2.00)
autoimmune hepatitis	|| id:ebi-a-GCST90016970	Inverse variance weighted	13	0.0988118	0.214333	0.644784	1.10 (0.73 to 1.68)
autoimmune hepatitis	|| id:ebi-a-GCST90016970	Simple mode	13	0.0981255	0.421898	0.820006	1.10 (0.48 to 2.52)
autoimmune hepatitis	|| id:ebi-a-GCST90016970	Weighted mode	13	0.076507	0.358038	0.834381	1.08 (0.54 to 2.18)
autoimmune hepatitis	|| id:ebi-a-GCST90016971	MR Egger	12	-0.90295	1.15793	0.45357	0.41 (0.04 to 3.92)
autoimmune hepatitis	|| id:ebi-a-GCST90016971	Weighted median	12	-0.305461	0.313357	0.329658	0.74 (0.40 to 1.36)
autoimmune hepatitis	|| id:ebi-a-GCST90016971	Inverse variance weighted	12	-0.0985819	0.242149	0.683926	0.91 (0.56 to 1.46)
autoimmune hepatitis	|| id:ebi-a-GCST90016971	Simple mode	12	-0.345062	0.534899	0.532088	0.71 (0.25 to 2.02)
autoimmune hepatitis	|| id:ebi-a-GCST90016971	Weighted mode	12	-0.364313	0.559048	0.527996	0.69 (0.23 to 2.08)
autoimmune hepatitis	|| id:ebi-a-GCST90016972	Inverse variance weighted	2	1.26956	0.777776	0.102619	3.56 (0.78 to 16.35)
autoimmune hepatitis	|| id:ebi-a-GCST90016973	MR Egger	8	-0.221557	0.514638	0.68186	0.80 (0.29 to 2.20)
autoimmune hepatitis	|| id:ebi-a-GCST90016973	Weighted median	8	-0.169157	0.348549	0.62745	0.84 (0.43 to 1.67)
autoimmune hepatitis	|| id:ebi-a-GCST90016973	Inverse variance weighted	8	-0.124336	0.274212	0.650238	0.88 (0.52 to 1.51)
autoimmune hepatitis	|| id:ebi-a-GCST90016973	Simple mode	8	0.0845408	0.525901	0.876828	1.09 (0.39 to 3.05)
autoimmune hepatitis	|| id:ebi-a-GCST90016973	Weighted mode	8	-0.123018	0.405062	0.770183	0.88 (0.40 to 1.96)
autoimmune hepatitis	|| id:ebi-a-GCST90016974	MR Egger	13	0.27724	0.83265	0.745424	1.32 (0.26 to 6.75)
autoimmune hepatitis	|| id:ebi-a-GCST90016974	Weighted median	13	0.259467	0.314372	0.409173	1.30 (0.70 to 2.40)
autoimmune hepatitis	|| id:ebi-a-GCST90016974	Inverse variance weighted	13	0.229274	0.230825	0.320575	1.26 (0.80 to 1.98)
autoimmune hepatitis	|| id:ebi-a-GCST90016974	Simple mode	13	-0.0277835	0.462095	0.953046	0.97 (0.39 to 2.41)
autoimmune hepatitis	|| id:ebi-a-GCST90016974	Weighted mode	13	0.0415759	0.492248	0.934082	1.04 (0.40 to 2.74)
autoimmune hepatitis	|| id:ebi-a-GCST90016975	MR Egger	15	0.591194	0.573641	0.321522	1.81 (0.59 to 5.56)
autoimmune hepatitis	|| id:ebi-a-GCST90016975	Weighted median	15	-0.0990021	0.16325	0.544219	0.91 (0.66 to 1.25)
autoimmune hepatitis	|| id:ebi-a-GCST90016975	Inverse variance weighted	15	-0.0682911	0.133671	0.609429	0.93 (0.72 to 1.21)
autoimmune hepatitis	|| id:ebi-a-GCST90016975	Simple mode	15	-0.119057	0.288869	0.686472	0.89 (0.50 to 1.56)
autoimmune hepatitis	|| id:ebi-a-GCST90016975	Weighted mode	15	-0.105644	0.275831	0.707471	0.90 (0.52 to 1.54)
autoimmune hepatitis	|| id:ebi-a-GCST90016976	MR Egger	11	0.0415921	1.33283	0.975786	1.04 (0.08 to 14.21)
autoimmune hepatitis	|| id:ebi-a-GCST90016976	Weighted median	11	0.213612	0.249831	0.392538	1.24 (0.76 to 2.02)
autoimmune hepatitis	|| id:ebi-a-GCST90016976	Inverse variance weighted	11	0.172519	0.185534	0.352449	1.19 (0.83 to 1.71)
autoimmune hepatitis	|| id:ebi-a-GCST90016976	Simple mode	11	0.37189	0.404519	0.379559	1.45 (0.66 to 3.21)
autoimmune hepatitis	|| id:ebi-a-GCST90016976	Weighted mode	11	0.297633	0.390642	0.463706	1.35 (0.63 to 2.90)
autoimmune hepatitis	|| id:ebi-a-GCST90016977	MR Egger	5	-1.50612	2.71048	0.617189	0.22 (0.00 to 44.99)
autoimmune hepatitis	|| id:ebi-a-GCST90016977	Weighted median	5	0.0467886	0.267423	0.86111	1.05 (0.62 to 1.77)
autoimmune hepatitis	|| id:ebi-a-GCST90016977	Inverse variance weighted	5	0.00401183	0.237128	0.986502	1.00 (0.63 to 1.60)
autoimmune hepatitis	|| id:ebi-a-GCST90016977	Simple mode	5	0.213841	0.414938	0.633477	1.24 (0.55 to 2.79)
autoimmune hepatitis	|| id:ebi-a-GCST90016977	Weighted mode	5	0.206671	0.386596	0.621265	1.23 (0.58 to 2.62)
autoimmune hepatitis	|| id:ebi-a-GCST90016978	MR Egger	10	-0.0259866	1.18264	0.983007	0.97 (0.10 to 9.89)
autoimmune hepatitis	|| id:ebi-a-GCST90016978	Weighted median	10	0.244516	0.435867	0.574806	1.28 (0.54 to 3.00)
autoimmune hepatitis	|| id:ebi-a-GCST90016978	Inverse variance weighted	10	0.0983257	0.344693	0.775448	1.10 (0.56 to 2.17)
autoimmune hepatitis	|| id:ebi-a-GCST90016978	Simple mode	10	0.334307	0.715969	0.651648	1.40 (0.34 to 5.68)
autoimmune hepatitis	|| id:ebi-a-GCST90016978	Weighted mode	10	0.320498	0.679335	0.64831	1.38 (0.36 to 5.22)
autoimmune hepatitis	|| id:ebi-a-GCST90016979	MR Egger	9	-1.23771	0.808663	0.169732	0.29 (0.06 to 1.42)
autoimmune hepatitis	|| id:ebi-a-GCST90016979	Weighted median	9	-0.366988	0.225283	0.10331	0.69 (0.45 to 1.08)
autoimmune hepatitis	|| id:ebi-a-GCST90016979	Inverse variance weighted	9	-0.395934	0.16586	0.016979	0.67 (0.49 to 0.93)
autoimmune hepatitis	|| id:ebi-a-GCST90016979	Simple mode	9	-0.245392	0.367265	0.522836	0.78 (0.38 to 1.61)
autoimmune hepatitis	|| id:ebi-a-GCST90016979	Weighted mode	9	-0.337882	0.329444	0.335084	0.71 (0.37 to 1.36)
autoimmune hepatitis	|| id:ebi-a-GCST90016980	MR Egger	7	0.104067	0.662119	0.881258	1.11 (0.30 to 4.06)
autoimmune hepatitis	|| id:ebi-a-GCST90016980	Weighted median	7	-0.19396	0.342328	0.570991	0.82 (0.42 to 1.61)
autoimmune hepatitis	|| id:ebi-a-GCST90016980	Inverse variance weighted	7	-0.214592	0.272324	0.430694	0.81 (0.47 to 1.38)
autoimmune hepatitis	|| id:ebi-a-GCST90016980	Simple mode	7	-0.42706	0.497016	0.423199	0.65 (0.25 to 1.73)
autoimmune hepatitis	|| id:ebi-a-GCST90016980	Weighted mode	7	-0.0719368	0.504123	0.891201	0.93 (0.35 to 2.50)
autoimmune hepatitis	|| id:ebi-a-GCST90016981	MR Egger	9	0.533158	1.12894	0.651107	1.70 (0.19 to 15.58)
autoimmune hepatitis	|| id:ebi-a-GCST90016981	Weighted median	9	0.350803	0.401301	0.382028	1.42 (0.65 to 3.12)
autoimmune hepatitis	|| id:ebi-a-GCST90016981	Inverse variance weighted	9	0.425531	0.302054	0.158897	1.53 (0.85 to 2.77)
autoimmune hepatitis	|| id:ebi-a-GCST90016981	Simple mode	9	0.891628	0.657232	0.211935	2.44 (0.67 to 8.84)
autoimmune hepatitis	|| id:ebi-a-GCST90016981	Weighted mode	9	0.828125	0.626809	0.222978	2.29 (0.67 to 7.82)
autoimmune hepatitis	|| id:ebi-a-GCST90016982	MR Egger	11	-0.162729	0.664678	0.812084	0.85 (0.23 to 3.13)
autoimmune hepatitis	|| id:ebi-a-GCST90016982	Weighted median	11	-0.0621043	0.246401	0.801005	0.94 (0.58 to 1.52)
autoimmune hepatitis	|| id:ebi-a-GCST90016982	Inverse variance weighted	11	-0.132351	0.181037	0.464734	0.88 (0.61 to 1.25)
autoimmune hepatitis	|| id:ebi-a-GCST90016982	Simple mode	11	-0.0699459	0.36796	0.853041	0.93 (0.45 to 1.92)
autoimmune hepatitis	|| id:ebi-a-GCST90016982	Weighted mode	11	-0.0268351	0.341074	0.938841	0.97 (0.50 to 1.90)
autoimmune hepatitis	|| id:ebi-a-GCST90016983	MR Egger	11	0.060375	0.627721	0.925484	1.06 (0.31 to 3.64)
autoimmune hepatitis	|| id:ebi-a-GCST90016983	Weighted median	11	0.390899	0.329336	0.235255	1.48 (0.78 to 2.82)
autoimmune hepatitis	|| id:ebi-a-GCST90016983	Inverse variance weighted	11	0.213669	0.254513	0.401178	1.24 (0.75 to 2.04)
autoimmune hepatitis	|| id:ebi-a-GCST90016983	Simple mode	11	0.521222	0.530226	0.348783	1.68 (0.60 to 4.76)
autoimmune hepatitis	|| id:ebi-a-GCST90016983	Weighted mode	11	0.43926	0.484294	0.385736	1.55 (0.60 to 4.01)
autoimmune hepatitis	|| id:ebi-a-GCST90016984	MR Egger	8	3.31483	2.20966	0.184242	27.52 (0.36 to 2091.75)
autoimmune hepatitis	|| id:ebi-a-GCST90016984	Weighted median	8	-0.214579	0.353178	0.543475	0.81 (0.40 to 1.61)
autoimmune hepatitis	|| id:ebi-a-GCST90016984	Inverse variance weighted	8	-0.0477635	0.279782	0.864446	0.95 (0.55 to 1.65)
autoimmune hepatitis	|| id:ebi-a-GCST90016984	Simple mode	8	-0.355867	0.548153	0.536914	0.70 (0.24 to 2.05)
autoimmune hepatitis	|| id:ebi-a-GCST90016984	Weighted mode	8	-0.347145	0.534391	0.536671	0.71 (0.25 to 2.01)
autoimmune hepatitis	|| id:ebi-a-GCST90016985	MR Egger	9	-0.566219	1.60378	0.734442	0.57 (0.02 to 13.16)
autoimmune hepatitis	|| id:ebi-a-GCST90016985	Weighted median	9	-0.129377	0.446136	0.771821	0.88 (0.37 to 2.11)
autoimmune hepatitis	|| id:ebi-a-GCST90016985	Inverse variance weighted	9	0.128098	0.335619	0.702701	1.14 (0.59 to 2.19)
autoimmune hepatitis	|| id:ebi-a-GCST90016985	Simple mode	9	-0.502553	0.708134	0.498059	0.60 (0.15 to 2.42)
autoimmune hepatitis	|| id:ebi-a-GCST90016985	Weighted mode	9	-0.514721	0.69741	0.481573	0.60 (0.15 to 2.34)
autoimmune hepatitis	|| id:ebi-a-GCST90016986	MR Egger	9	0.913285	0.78412	0.282283	2.49 (0.54 to 11.59)
autoimmune hepatitis	|| id:ebi-a-GCST90016986	Weighted median	9	-0.160201	0.322426	0.619286	0.85 (0.45 to 1.60)
autoimmune hepatitis	|| id:ebi-a-GCST90016986	Inverse variance weighted	9	-0.0583125	0.22035	0.79129	0.94 (0.61 to 1.45)
autoimmune hepatitis	|| id:ebi-a-GCST90016986	Simple mode	9	-0.203844	0.497167	0.692558	0.82 (0.31 to 2.16)
autoimmune hepatitis	|| id:ebi-a-GCST90016986	Weighted mode	9	-0.224677	0.50023	0.665243	0.80 (0.30 to 2.13)
autoimmune hepatitis	|| id:ebi-a-GCST90016987	MR Egger	9	0.483964	0.778267	0.553747	1.62 (0.35 to 7.46)
autoimmune hepatitis	|| id:ebi-a-GCST90016987	Weighted median	9	0.0268001	0.323259	0.933926	1.03 (0.55 to 1.94)
autoimmune hepatitis	|| id:ebi-a-GCST90016987	Inverse variance weighted	9	0.178282	0.246691	0.469868	1.20 (0.74 to 1.94)
autoimmune hepatitis	|| id:ebi-a-GCST90016987	Simple mode	9	-0.286245	0.510407	0.59028	0.75 (0.28 to 2.04)
autoimmune hepatitis	|| id:ebi-a-GCST90016987	Weighted mode	9	-0.149891	0.48009	0.762861	0.86 (0.34 to 2.21)
autoimmune hepatitis	|| id:ebi-a-GCST90016988	MR Egger	11	-0.685961	1.00021	0.510107	0.50 (0.07 to 3.58)
autoimmune hepatitis	|| id:ebi-a-GCST90016988	Weighted median	11	0.11412	0.316998	0.718845	1.12 (0.60 to 2.09)
autoimmune hepatitis	|| id:ebi-a-GCST90016988	Inverse variance weighted	11	0.0525611	0.242407	0.828341	1.05 (0.66 to 1.69)
autoimmune hepatitis	|| id:ebi-a-GCST90016988	Simple mode	11	0.197679	0.495138	0.698109	1.22 (0.46 to 3.22)
autoimmune hepatitis	|| id:ebi-a-GCST90016988	Weighted mode	11	0.190509	0.481565	0.700706	1.21 (0.47 to 3.11)
autoimmune hepatitis	|| id:ebi-a-GCST90016989	MR Egger	10	0.349378	0.820666	0.681531	1.42 (0.28 to 7.08)
autoimmune hepatitis	|| id:ebi-a-GCST90016989	Weighted median	10	-0.236216	0.395337	0.550169	0.79 (0.36 to 1.71)
autoimmune hepatitis	|| id:ebi-a-GCST90016989	Inverse variance weighted	10	-0.228366	0.300158	0.446765	0.80 (0.44 to 1.43)
autoimmune hepatitis	|| id:ebi-a-GCST90016989	Simple mode	10	-0.542081	0.634973	0.415411	0.58 (0.17 to 2.02)
autoimmune hepatitis	|| id:ebi-a-GCST90016989	Weighted mode	10	-0.34216	0.577848	0.56834	0.71 (0.23 to 2.20)
autoimmune hepatitis	|| id:ebi-a-GCST90016990	MR Egger	11	-0.173758	0.787969	0.830392	0.84 (0.18 to 3.94)
autoimmune hepatitis	|| id:ebi-a-GCST90016990	Weighted median	11	0.00480944	0.21366	0.982041	1.00 (0.66 to 1.53)
autoimmune hepatitis	|| id:ebi-a-GCST90016990	Inverse variance weighted	11	0.107657	0.165934	0.51647	1.11 (0.80 to 1.54)
autoimmune hepatitis	|| id:ebi-a-GCST90016990	Simple mode	11	-0.0250267	0.305798	0.936388	0.98 (0.54 to 1.78)
autoimmune hepatitis	|| id:ebi-a-GCST90016990	Weighted mode	11	-0.0281745	0.320926	0.931776	0.97 (0.52 to 1.82)
autoimmune hepatitis	|| id:ebi-a-GCST90016991	MR Egger	11	-0.223078	1.20634	0.85739	0.80 (0.08 to 8.51)
autoimmune hepatitis	|| id:ebi-a-GCST90016991	Weighted median	11	0.168773	0.203947	0.407934	1.18 (0.79 to 1.77)
autoimmune hepatitis	|| id:ebi-a-GCST90016991	Inverse variance weighted	11	0.120148	0.162597	0.459949	1.13 (0.82 to 1.55)
autoimmune hepatitis	|| id:ebi-a-GCST90016991	Simple mode	11	0.183449	0.303275	0.558726	1.20 (0.66 to 2.18)
autoimmune hepatitis	|| id:ebi-a-GCST90016991	Weighted mode	11	0.21691	0.314144	0.505603	1.24 (0.67 to 2.30)
autoimmune hepatitis	|| id:ebi-a-GCST90016992	MR Egger	6	-0.230612	0.633002	0.734065	0.79 (0.23 to 2.75)
autoimmune hepatitis	|| id:ebi-a-GCST90016992	Weighted median	6	0.0491274	0.303564	0.871436	1.05 (0.58 to 1.90)
autoimmune hepatitis	|| id:ebi-a-GCST90016992	Inverse variance weighted	6	0.330089	0.243222	0.174732	1.39 (0.86 to 2.24)
autoimmune hepatitis	|| id:ebi-a-GCST90016992	Simple mode	6	0.0172683	0.503337	0.973959	1.02 (0.38 to 2.73)
autoimmune hepatitis	|| id:ebi-a-GCST90016992	Weighted mode	6	-0.0271681	0.380515	0.945849	0.97 (0.46 to 2.05)
autoimmune hepatitis	|| id:ebi-a-GCST90016993	MR Egger	15	1.89099	0.702449	0.0184737	6.63 (1.67 to 26.25)
autoimmune hepatitis	|| id:ebi-a-GCST90016993	Weighted median	15	0.0388078	0.267135	0.884495	1.04 (0.62 to 1.75)
autoimmune hepatitis	|| id:ebi-a-GCST90016993	Inverse variance weighted	15	0.073097	0.214213	0.732927	1.08 (0.71 to 1.64)
autoimmune hepatitis	|| id:ebi-a-GCST90016993	Simple mode	15	0.234141	0.479115	0.632625	1.26 (0.49 to 3.23)
autoimmune hepatitis	|| id:ebi-a-GCST90016993	Weighted mode	15	0.15931	0.475614	0.742624	1.17 (0.46 to 2.98)
autoimmune hepatitis	|| id:ebi-a-GCST90016994	Wald ratio	1	0.547543	0.699606	0.433835	1.73 (0.44 to 6.81)
autoimmune hepatitis	|| id:ebi-a-GCST90016995	MR Egger	10	0.313491	0.814654	0.710403	1.37 (0.28 to 6.75)
autoimmune hepatitis	|| id:ebi-a-GCST90016995	Weighted median	10	0.188509	0.344043	0.583745	1.21 (0.62 to 2.37)
autoimmune hepatitis	|| id:ebi-a-GCST90016995	Inverse variance weighted	10	0.183351	0.260773	0.48199	1.20 (0.72 to 2.00)
autoimmune hepatitis	|| id:ebi-a-GCST90016995	Simple mode	10	-0.264937	0.58228	0.659886	0.77 (0.25 to 2.40)
autoimmune hepatitis	|| id:ebi-a-GCST90016995	Weighted mode	10	0.37491	0.592697	0.542762	1.45 (0.46 to 4.65)
autoimmune hepatitis	|| id:ebi-a-GCST90016996	MR Egger	10	-0.183872	0.593436	0.764598	0.83 (0.26 to 2.66)
autoimmune hepatitis	|| id:ebi-a-GCST90016996	Weighted median	10	-0.214206	0.192341	0.265417	0.81 (0.55 to 1.18)
autoimmune hepatitis	|| id:ebi-a-GCST90016996	Inverse variance weighted	10	-0.244099	0.148115	0.0993448	0.78 (0.59 to 1.05)
autoimmune hepatitis	|| id:ebi-a-GCST90016996	Simple mode	10	-0.226875	0.318304	0.494058	0.80 (0.43 to 1.49)
autoimmune hepatitis	|| id:ebi-a-GCST90016996	Weighted mode	10	-0.231442	0.294246	0.451754	0.79 (0.45 to 1.41)
autoimmune hepatitis	|| id:ebi-a-GCST90016997	MR Egger	13	-0.238023	1.07354	0.828596	0.79 (0.10 to 6.46)
autoimmune hepatitis	|| id:ebi-a-GCST90016997	Weighted median	13	-0.440992	0.369333	0.23247	0.64 (0.31 to 1.33)
autoimmune hepatitis	|| id:ebi-a-GCST90016997	Inverse variance weighted	13	-0.46669	0.268912	0.0826569	0.63 (0.37 to 1.06)
autoimmune hepatitis	|| id:ebi-a-GCST90016997	Simple mode	13	-0.535504	0.601843	0.391077	0.59 (0.18 to 1.90)
autoimmune hepatitis	|| id:ebi-a-GCST90016997	Weighted mode	13	-0.47444	0.589037	0.436229	0.62 (0.20 to 1.97)
autoimmune hepatitis	|| id:ebi-a-GCST90016998	MR Egger	8	-1.21219	1.34541	0.402314	0.30 (0.02 to 4.16)
autoimmune hepatitis	|| id:ebi-a-GCST90016998	Weighted median	8	0.218462	0.410145	0.594279	1.24 (0.56 to 2.78)
autoimmune hepatitis	|| id:ebi-a-GCST90016998	Inverse variance weighted	8	-0.0307257	0.336792	0.927309	0.97 (0.50 to 1.88)
autoimmune hepatitis	|| id:ebi-a-GCST90016998	Simple mode	8	0.289059	0.568979	0.627045	1.34 (0.44 to 4.07)
autoimmune hepatitis	|| id:ebi-a-GCST90016998	Weighted mode	8	0.289059	0.552191	0.616801	1.34 (0.45 to 3.94)
autoimmune hepatitis	|| id:ebi-a-GCST90016999	MR Egger	9	0.577285	1.00407	0.583327	1.78 (0.25 to 12.75)
autoimmune hepatitis	|| id:ebi-a-GCST90016999	Weighted median	9	-0.225126	0.211404	0.286919	0.80 (0.53 to 1.21)
autoimmune hepatitis	|| id:ebi-a-GCST90016999	Inverse variance weighted	9	0.0578491	0.184671	0.754087	1.06 (0.74 to 1.52)
autoimmune hepatitis	|| id:ebi-a-GCST90016999	Simple mode	9	-0.226681	0.291876	0.45972	0.80 (0.45 to 1.41)
autoimmune hepatitis	|| id:ebi-a-GCST90016999	Weighted mode	9	-0.213683	0.29109	0.483857	0.81 (0.46 to 1.43)
autoimmune hepatitis	|| id:ebi-a-GCST90017000	MR Egger	16	-0.0185523	0.442877	0.967178	0.98 (0.41 to 2.34)
autoimmune hepatitis	|| id:ebi-a-GCST90017000	Weighted median	16	-0.463657	0.292409	0.112819	0.63 (0.35 to 1.12)
autoimmune hepatitis	|| id:ebi-a-GCST90017000	Inverse variance weighted	16	-0.287257	0.210188	0.17173	0.75 (0.50 to 1.13)
autoimmune hepatitis	|| id:ebi-a-GCST90017000	Simple mode	16	-0.681825	0.614395	0.284582	0.51 (0.15 to 1.69)
autoimmune hepatitis	|| id:ebi-a-GCST90017000	Weighted mode	16	-0.750705	0.575506	0.21175	0.47 (0.15 to 1.46)
autoimmune hepatitis	|| id:ebi-a-GCST90017001	MR Egger	11	-0.216182	0.569374	0.712985	0.81 (0.26 to 2.46)
autoimmune hepatitis	|| id:ebi-a-GCST90017001	Weighted median	11	0.18688	0.166351	0.261266	1.21 (0.87 to 1.67)
autoimmune hepatitis	|| id:ebi-a-GCST90017001	Inverse variance weighted	11	0.156395	0.127862	0.221273	1.17 (0.91 to 1.50)
autoimmune hepatitis	|| id:ebi-a-GCST90017001	Simple mode	11	0.338959	0.272795	0.242384	1.40 (0.82 to 2.40)
autoimmune hepatitis	|| id:ebi-a-GCST90017001	Weighted mode	11	0.334349	0.260577	0.228393	1.40 (0.84 to 2.33)
autoimmune hepatitis	|| id:ebi-a-GCST90017002	MR Egger	5	-0.484203	0.80199	0.588606	0.62 (0.13 to 2.97)
autoimmune hepatitis	|| id:ebi-a-GCST90017002	Weighted median	5	0.210549	0.301513	0.484986	1.23 (0.68 to 2.23)
autoimmune hepatitis	|| id:ebi-a-GCST90017002	Inverse variance weighted	5	0.165884	0.229624	0.470041	1.18 (0.75 to 1.85)
autoimmune hepatitis	|| id:ebi-a-GCST90017002	Simple mode	5	0.257438	0.409232	0.563438	1.29 (0.58 to 2.89)
autoimmune hepatitis	|| id:ebi-a-GCST90017002	Weighted mode	5	0.264717	0.405705	0.549686	1.30 (0.59 to 2.89)
autoimmune hepatitis	|| id:ebi-a-GCST90017003	MR Egger	8	-0.0489513	1.16987	0.967981	0.95 (0.10 to 9.43)
autoimmune hepatitis	|| id:ebi-a-GCST90017003	Weighted median	8	0.153877	0.410584	0.707826	1.17 (0.52 to 2.61)
autoimmune hepatitis	|| id:ebi-a-GCST90017003	Inverse variance weighted	8	-0.0370345	0.327242	0.909895	0.96 (0.51 to 1.83)
autoimmune hepatitis	|| id:ebi-a-GCST90017003	Simple mode	8	0.299641	0.677802	0.671769	1.35 (0.36 to 5.09)
autoimmune hepatitis	|| id:ebi-a-GCST90017003	Weighted mode	8	0.318627	0.613531	0.61954	1.38 (0.41 to 4.58)
autoimmune hepatitis	|| id:ebi-a-GCST90017004	MR Egger	18	0.353359	0.595143	0.560988	1.42 (0.44 to 4.57)
autoimmune hepatitis	|| id:ebi-a-GCST90017004	Weighted median	18	-0.072472	0.217506	0.738987	0.93 (0.61 to 1.42)
autoimmune hepatitis	|| id:ebi-a-GCST90017004	Inverse variance weighted	18	-0.0131447	0.169958	0.938352	0.99 (0.71 to 1.38)
autoimmune hepatitis	|| id:ebi-a-GCST90017004	Simple mode	18	-0.261252	0.470823	0.586202	0.77 (0.31 to 1.94)
autoimmune hepatitis	|| id:ebi-a-GCST90017004	Weighted mode	18	-0.279769	0.408516	0.502675	0.76 (0.34 to 1.68)
autoimmune hepatitis	|| id:ebi-a-GCST90017005	MR Egger	15	-0.509441	1.04562	0.634218	0.60 (0.08 to 4.66)
autoimmune hepatitis	|| id:ebi-a-GCST90017005	Weighted median	15	-0.320056	0.318587	0.315083	0.73 (0.39 to 1.36)
autoimmune hepatitis	|| id:ebi-a-GCST90017005	Inverse variance weighted	15	-0.320483	0.233772	0.170399	0.73 (0.46 to 1.15)
autoimmune hepatitis	|| id:ebi-a-GCST90017005	Simple mode	15	-0.192301	0.547324	0.730559	0.83 (0.28 to 2.41)
autoimmune hepatitis	|| id:ebi-a-GCST90017005	Weighted mode	15	-0.467375	0.491679	0.357945	0.63 (0.24 to 1.64)
autoimmune hepatitis	|| id:ebi-a-GCST90017006	MR Egger	9	0.0147411	0.801384	0.985837	1.01 (0.21 to 4.88)
autoimmune hepatitis	|| id:ebi-a-GCST90017006	Weighted median	9	-0.169482	0.333039	0.610826	0.84 (0.44 to 1.62)
autoimmune hepatitis	|| id:ebi-a-GCST90017006	Inverse variance weighted	9	-0.0444525	0.261563	0.86505	0.96 (0.57 to 1.60)
autoimmune hepatitis	|| id:ebi-a-GCST90017006	Simple mode	9	-0.255309	0.499096	0.622788	0.77 (0.29 to 2.06)
autoimmune hepatitis	|| id:ebi-a-GCST90017006	Weighted mode	9	-0.232261	0.479583	0.641155	0.79 (0.31 to 2.03)
autoimmune hepatitis	|| id:ebi-a-GCST90017007	MR Egger	10	0.00808502	0.467501	0.986626	1.01 (0.40 to 2.52)
autoimmune hepatitis	|| id:ebi-a-GCST90017007	Weighted median	10	-0.0938838	0.314642	0.765411	0.91 (0.49 to 1.69)
autoimmune hepatitis	|| id:ebi-a-GCST90017007	Inverse variance weighted	10	-0.00892978	0.239933	0.970311	0.99 (0.62 to 1.59)
autoimmune hepatitis	|| id:ebi-a-GCST90017007	Simple mode	10	-0.171346	0.521728	0.750106	0.84 (0.30 to 2.34)
autoimmune hepatitis	|| id:ebi-a-GCST90017007	Weighted mode	10	-0.267377	0.417397	0.53776	0.77 (0.34 to 1.73)
autoimmune hepatitis	|| id:ebi-a-GCST90017008	MR Egger	13	-0.268276	1.55254	0.865949	0.76 (0.04 to 16.03)
autoimmune hepatitis	|| id:ebi-a-GCST90017008	Weighted median	13	-0.140051	0.326708	0.66816	0.87 (0.46 to 1.65)
autoimmune hepatitis	|| id:ebi-a-GCST90017008	Inverse variance weighted	13	-0.465871	0.313768	0.137607	0.63 (0.34 to 1.16)
autoimmune hepatitis	|| id:ebi-a-GCST90017008	Simple mode	13	-0.163092	0.518604	0.758555	0.85 (0.31 to 2.35)
autoimmune hepatitis	|| id:ebi-a-GCST90017008	Weighted mode	13	-0.10856	0.483043	0.825961	0.90 (0.35 to 2.31)
autoimmune hepatitis	|| id:ebi-a-GCST90017009	MR Egger	8	-0.76843	0.815878	0.38263	0.46 (0.09 to 2.29)
autoimmune hepatitis	|| id:ebi-a-GCST90017009	Weighted median	8	-0.417316	0.345272	0.226794	0.66 (0.33 to 1.30)
autoimmune hepatitis	|| id:ebi-a-GCST90017009	Inverse variance weighted	8	-0.515696	0.274356	0.0601542	0.60 (0.35 to 1.02)
autoimmune hepatitis	|| id:ebi-a-GCST90017009	Simple mode	8	-0.173101	0.558522	0.765639	0.84 (0.28 to 2.51)
autoimmune hepatitis	|| id:ebi-a-GCST90017009	Weighted mode	8	-0.161202	0.531305	0.770399	0.85 (0.30 to 2.41)
autoimmune hepatitis	|| id:ebi-a-GCST90017010	MR Egger	5	-0.623862	1.34509	0.674367	0.54 (0.04 to 7.48)
autoimmune hepatitis	|| id:ebi-a-GCST90017010	Weighted median	5	-0.367483	0.422877	0.384843	0.69 (0.30 to 1.59)
autoimmune hepatitis	|| id:ebi-a-GCST90017010	Inverse variance weighted	5	-0.351128	0.330387	0.287884	0.70 (0.37 to 1.35)
autoimmune hepatitis	|| id:ebi-a-GCST90017010	Simple mode	5	-0.609772	0.580038	0.352453	0.54 (0.17 to 1.69)
autoimmune hepatitis	|| id:ebi-a-GCST90017010	Weighted mode	5	-0.603079	0.601103	0.372492	0.55 (0.17 to 1.78)
autoimmune hepatitis	|| id:ebi-a-GCST90017011	MR Egger	18	-0.514184	1.01271	0.618569	0.60 (0.08 to 4.35)
autoimmune hepatitis	|| id:ebi-a-GCST90017011	Weighted median	18	-0.24415	0.335165	0.466341	0.78 (0.41 to 1.51)
autoimmune hepatitis	|| id:ebi-a-GCST90017011	Inverse variance weighted	18	0.0437844	0.262247	0.867403	1.04 (0.62 to 1.75)
autoimmune hepatitis	|| id:ebi-a-GCST90017011	Simple mode	18	-0.539771	0.598918	0.38005	0.58 (0.18 to 1.89)
autoimmune hepatitis	|| id:ebi-a-GCST90017011	Weighted mode	18	-0.483702	0.533497	0.377257	0.62 (0.22 to 1.75)
autoimmune hepatitis	|| id:ebi-a-GCST90017012	MR Egger	12	0.0172046	0.753063	0.982222	1.02 (0.23 to 4.45)
autoimmune hepatitis	|| id:ebi-a-GCST90017012	Weighted median	12	0.0192716	0.197067	0.922097	1.02 (0.69 to 1.50)
autoimmune hepatitis	|| id:ebi-a-GCST90017012	Inverse variance weighted	12	-0.153228	0.175594	0.382869	0.86 (0.61 to 1.21)
autoimmune hepatitis	|| id:ebi-a-GCST90017012	Simple mode	12	0.222376	0.342432	0.529404	1.25 (0.64 to 2.44)
autoimmune hepatitis	|| id:ebi-a-GCST90017012	Weighted mode	12	0.177006	0.329169	0.601469	1.19 (0.63 to 2.28)
autoimmune hepatitis	|| id:ebi-a-GCST90017013	MR Egger	9	-0.530486	0.447447	0.274468	0.59 (0.24 to 1.41)
autoimmune hepatitis	|| id:ebi-a-GCST90017013	Weighted median	9	-0.14837	0.254678	0.560178	0.86 (0.52 to 1.42)
autoimmune hepatitis	|| id:ebi-a-GCST90017013	Inverse variance weighted	9	0.0203963	0.196588	0.917367	1.02 (0.69 to 1.50)
autoimmune hepatitis	|| id:ebi-a-GCST90017013	Simple mode	9	-0.0604522	0.409128	0.886189	0.94 (0.42 to 2.10)
autoimmune hepatitis	|| id:ebi-a-GCST90017013	Weighted mode	9	-0.137998	0.348267	0.702285	0.87 (0.44 to 1.72)
autoimmune hepatitis	|| id:ebi-a-GCST90017014	MR Egger	11	0.744662	0.51775	0.184208	2.11 (0.76 to 5.81)
autoimmune hepatitis	|| id:ebi-a-GCST90017014	Weighted median	11	0.0135548	0.238086	0.954599	1.01 (0.64 to 1.62)
autoimmune hepatitis	|| id:ebi-a-GCST90017014	Inverse variance weighted	11	0.0903166	0.17594	0.607715	1.09 (0.78 to 1.55)
autoimmune hepatitis	|| id:ebi-a-GCST90017014	Simple mode	11	-0.287922	0.398723	0.486769	0.75 (0.34 to 1.64)
autoimmune hepatitis	|| id:ebi-a-GCST90017014	Weighted mode	11	-0.195679	0.391101	0.62767	0.82 (0.38 to 1.77)
autoimmune hepatitis	|| id:ebi-a-GCST90017015	MR Egger	15	-0.744577	0.555246	0.202886	0.47 (0.16 to 1.41)
autoimmune hepatitis	|| id:ebi-a-GCST90017015	Weighted median	15	-0.427396	0.252344	0.0903218	0.65 (0.40 to 1.07)
autoimmune hepatitis	|| id:ebi-a-GCST90017015	Inverse variance weighted	15	-0.415038	0.18455	0.0245178	0.66 (0.46 to 0.95)
autoimmune hepatitis	|| id:ebi-a-GCST90017015	Simple mode	15	-0.372999	0.449257	0.420327	0.69 (0.29 to 1.66)
autoimmune hepatitis	|| id:ebi-a-GCST90017015	Weighted mode	15	-0.38242	0.399538	0.354727	0.68 (0.31 to 1.49)
autoimmune hepatitis	|| id:ebi-a-GCST90017016	MR Egger	10	-0.018413	0.563043	0.974713	0.98 (0.33 to 2.96)
autoimmune hepatitis	|| id:ebi-a-GCST90017016	Weighted median	10	-0.0170012	0.193592	0.93002	0.98 (0.67 to 1.44)
autoimmune hepatitis	|| id:ebi-a-GCST90017016	Inverse variance weighted	10	0.0458761	0.139252	0.741817	1.05 (0.80 to 1.38)
autoimmune hepatitis	|| id:ebi-a-GCST90017016	Simple mode	10	-0.0160228	0.29251	0.957513	0.98 (0.55 to 1.75)
autoimmune hepatitis	|| id:ebi-a-GCST90017016	Weighted mode	10	-0.124797	0.262492	0.645805	0.88 (0.53 to 1.48)
autoimmune hepatitis	|| id:ebi-a-GCST90017017	MR Egger	5	1.59647	1.31436	0.311389	4.94 (0.38 to 64.89)
autoimmune hepatitis	|| id:ebi-a-GCST90017017	Weighted median	5	-0.0236193	0.292414	0.935622	0.98 (0.55 to 1.73)
autoimmune hepatitis	|| id:ebi-a-GCST90017017	Inverse variance weighted	5	0.159494	0.213862	0.455798	1.17 (0.77 to 1.78)
autoimmune hepatitis	|| id:ebi-a-GCST90017017	Simple mode	5	-0.128064	0.400292	0.765038	0.88 (0.40 to 1.93)
autoimmune hepatitis	|| id:ebi-a-GCST90017017	Weighted mode	5	-0.116417	0.397278	0.784068	0.89 (0.41 to 1.94)
autoimmune hepatitis	|| id:ebi-a-GCST90017018	MR Egger	15	-0.252888	0.670394	0.712094	0.78 (0.21 to 2.89)
autoimmune hepatitis	|| id:ebi-a-GCST90017018	Weighted median	15	0.0374772	0.275431	0.891768	1.04 (0.61 to 1.78)
autoimmune hepatitis	|| id:ebi-a-GCST90017018	Inverse variance weighted	15	-0.1041	0.201685	0.605749	0.90 (0.61 to 1.34)
autoimmune hepatitis	|| id:ebi-a-GCST90017018	Simple mode	15	0.154692	0.477851	0.750932	1.17 (0.46 to 2.98)
autoimmune hepatitis	|| id:ebi-a-GCST90017018	Weighted mode	15	0.0591808	0.490862	0.905749	1.06 (0.41 to 2.78)
autoimmune hepatitis	|| id:ebi-a-GCST90017019	MR Egger	17	-0.205237	0.482844	0.676829	0.81 (0.32 to 2.10)
autoimmune hepatitis	|| id:ebi-a-GCST90017019	Weighted median	17	0.120911	0.249332	0.627719	1.13 (0.69 to 1.84)
autoimmune hepatitis	|| id:ebi-a-GCST90017019	Inverse variance weighted	17	0.0149799	0.183284	0.934861	1.02 (0.71 to 1.45)
autoimmune hepatitis	|| id:ebi-a-GCST90017019	Simple mode	17	0.149942	0.436132	0.735474	1.16 (0.49 to 2.73)
autoimmune hepatitis	|| id:ebi-a-GCST90017019	Weighted mode	17	0.143935	0.384462	0.713036	1.15 (0.54 to 2.45)
autoimmune hepatitis	|| id:ebi-a-GCST90017020	MR Egger	13	-0.103696	0.91565	0.911874	0.90 (0.15 to 5.42)
autoimmune hepatitis	|| id:ebi-a-GCST90017020	Weighted median	13	0.227911	0.335315	0.4967	1.26 (0.65 to 2.42)
autoimmune hepatitis	|| id:ebi-a-GCST90017020	Inverse variance weighted	13	0.233425	0.261385	0.371841	1.26 (0.76 to 2.11)
autoimmune hepatitis	|| id:ebi-a-GCST90017020	Simple mode	13	0.15238	0.583877	0.798533	1.16 (0.37 to 3.66)
autoimmune hepatitis	|| id:ebi-a-GCST90017020	Weighted mode	13	0.657286	0.567143	0.269023	1.93 (0.63 to 5.86)
autoimmune hepatitis	|| id:ebi-a-GCST90017021	MR Egger	12	0.295426	0.550643	0.603335	1.34 (0.46 to 3.95)
autoimmune hepatitis	|| id:ebi-a-GCST90017021	Weighted median	12	-0.361713	0.308629	0.241198	0.70 (0.38 to 1.28)
autoimmune hepatitis	|| id:ebi-a-GCST90017021	Inverse variance weighted	12	-0.152844	0.222349	0.491827	0.86 (0.56 to 1.33)
autoimmune hepatitis	|| id:ebi-a-GCST90017021	Simple mode	12	-0.495091	0.60197	0.428289	0.61 (0.19 to 1.98)
autoimmune hepatitis	|| id:ebi-a-GCST90017021	Weighted mode	12	-0.514449	0.520113	0.343867	0.60 (0.22 to 1.66)
autoimmune hepatitis	|| id:ebi-a-GCST90017022	MR Egger	9	1.35764	0.775127	0.123322	3.89 (0.85 to 17.76)
autoimmune hepatitis	|| id:ebi-a-GCST90017022	Weighted median	9	0.0807989	0.268223	0.763234	1.08 (0.64 to 1.83)
autoimmune hepatitis	|| id:ebi-a-GCST90017022	Inverse variance weighted	9	0.115962	0.194621	0.551284	1.12 (0.77 to 1.64)
autoimmune hepatitis	|| id:ebi-a-GCST90017022	Simple mode	9	0.161092	0.425105	0.714588	1.17 (0.51 to 2.70)
autoimmune hepatitis	|| id:ebi-a-GCST90017022	Weighted mode	9	0.146753	0.44192	0.748361	1.16 (0.49 to 2.75)
autoimmune hepatitis	|| id:ebi-a-GCST90017023	MR Egger	3	-10.7738	10.764	0.49971	0.00 (0.00 to 30443.82)
autoimmune hepatitis	|| id:ebi-a-GCST90017023	Weighted median	3	0.219807	0.721128	0.760511	1.25 (0.30 to 5.12)
autoimmune hepatitis	|| id:ebi-a-GCST90017023	Inverse variance weighted	3	0.329195	0.646315	0.610514	1.39 (0.39 to 4.93)
autoimmune hepatitis	|| id:ebi-a-GCST90017023	Simple mode	3	-0.0317204	0.928361	0.975847	0.97 (0.16 to 5.98)
autoimmune hepatitis	|| id:ebi-a-GCST90017023	Weighted mode	3	0.0820811	0.826578	0.929955	1.09 (0.21 to 5.49)
autoimmune hepatitis	|| id:ebi-a-GCST90017024	MR Egger	15	0.228805	0.419256	0.594486	1.26 (0.55 to 2.86)
autoimmune hepatitis	|| id:ebi-a-GCST90017024	Weighted median	15	0.117719	0.279081	0.673164	1.12 (0.65 to 1.94)
autoimmune hepatitis	|| id:ebi-a-GCST90017024	Inverse variance weighted	15	0.0714926	0.206457	0.72913	1.07 (0.72 to 1.61)
autoimmune hepatitis	|| id:ebi-a-GCST90017024	Simple mode	15	0.144964	0.402017	0.723788	1.16 (0.53 to 2.54)
autoimmune hepatitis	|| id:ebi-a-GCST90017024	Weighted mode	15	0.153002	0.336091	0.655916	1.17 (0.60 to 2.25)
autoimmune hepatitis	|| id:ebi-a-GCST90017025	MR Egger	13	0.547715	0.85557	0.535165	1.73 (0.32 to 9.25)
autoimmune hepatitis	|| id:ebi-a-GCST90017025	Weighted median	13	0.344393	0.269453	0.201207	1.41 (0.83 to 2.39)
autoimmune hepatitis	|| id:ebi-a-GCST90017025	Inverse variance weighted	13	0.1942	0.199131	0.329442	1.21 (0.82 to 1.79)
autoimmune hepatitis	|| id:ebi-a-GCST90017025	Simple mode	13	0.410337	0.438195	0.367519	1.51 (0.64 to 3.56)
autoimmune hepatitis	|| id:ebi-a-GCST90017025	Weighted mode	13	0.416665	0.406097	0.32512	1.52 (0.68 to 3.36)
autoimmune hepatitis	|| id:ebi-a-GCST90017026	MR Egger	12	1.23982	1.21405	0.331217	3.45 (0.32 to 37.31)
autoimmune hepatitis	|| id:ebi-a-GCST90017026	Weighted median	12	0.272402	0.370918	0.462705	1.31 (0.63 to 2.72)
autoimmune hepatitis	|| id:ebi-a-GCST90017026	Inverse variance weighted	12	0.486866	0.287917	0.0908377	1.63 (0.93 to 2.86)
autoimmune hepatitis	|| id:ebi-a-GCST90017026	Simple mode	12	-0.0553555	0.655024	0.93417	0.95 (0.26 to 3.42)
autoimmune hepatitis	|| id:ebi-a-GCST90017026	Weighted mode	12	-0.0919381	0.654651	0.890852	0.91 (0.25 to 3.29)
autoimmune hepatitis	|| id:ebi-a-GCST90017027	MR Egger	11	-0.296931	1.02226	0.778042	0.74 (0.10 to 5.51)
autoimmune hepatitis	|| id:ebi-a-GCST90017027	Weighted median	11	-0.0856279	0.234952	0.715523	0.92 (0.58 to 1.45)
autoimmune hepatitis	|| id:ebi-a-GCST90017027	Inverse variance weighted	11	-0.00502493	0.187657	0.978637	0.99 (0.69 to 1.44)
autoimmune hepatitis	|| id:ebi-a-GCST90017027	Simple mode	11	-0.0592358	0.304297	0.849554	0.94 (0.52 to 1.71)
autoimmune hepatitis	|| id:ebi-a-GCST90017027	Weighted mode	11	-0.0415182	0.335058	0.903839	0.96 (0.50 to 1.85)
autoimmune hepatitis	|| id:ebi-a-GCST90017028	MR Egger	10	-0.868998	0.801338	0.309768	0.42 (0.09 to 2.02)
autoimmune hepatitis	|| id:ebi-a-GCST90017028	Weighted median	10	-0.290216	0.381371	0.446669	0.75 (0.35 to 1.58)
autoimmune hepatitis	|| id:ebi-a-GCST90017028	Inverse variance weighted	10	-0.246131	0.275741	0.372063	0.78 (0.46 to 1.34)
autoimmune hepatitis	|| id:ebi-a-GCST90017028	Simple mode	10	-0.918279	0.654165	0.193947	0.40 (0.11 to 1.44)
autoimmune hepatitis	|| id:ebi-a-GCST90017028	Weighted mode	10	-0.938484	0.647031	0.180875	0.39 (0.11 to 1.39)
autoimmune hepatitis	|| id:ebi-a-GCST90017029	Wald ratio	1	0.260502	0.935878	0.780743	1.30 (0.21 to 8.12)
autoimmune hepatitis	|| id:ebi-a-GCST90017030	MR Egger	10	-1.18298	0.582614	0.0768017	0.31 (0.10 to 0.96)
autoimmune hepatitis	|| id:ebi-a-GCST90017030	Weighted median	10	-0.0665323	0.285456	0.815704	0.94 (0.53 to 1.64)
autoimmune hepatitis	|| id:ebi-a-GCST90017030	Inverse variance weighted	10	-0.244192	0.239987	0.308904	0.78 (0.49 to 1.25)
autoimmune hepatitis	|| id:ebi-a-GCST90017030	Simple mode	10	0.174862	0.483371	0.725883	1.19 (0.46 to 3.07)
autoimmune hepatitis	|| id:ebi-a-GCST90017030	Weighted mode	10	0.0115884	0.43467	0.979313	1.01 (0.43 to 2.37)
autoimmune hepatitis	|| id:ebi-a-GCST90017031	MR Egger	9	0.166331	0.662938	0.809098	1.18 (0.32 to 4.33)
autoimmune hepatitis	|| id:ebi-a-GCST90017031	Weighted median	9	-0.138363	0.196052	0.480346	0.87 (0.59 to 1.28)
autoimmune hepatitis	|| id:ebi-a-GCST90017031	Inverse variance weighted	9	-0.150685	0.152066	0.321726	0.86 (0.64 to 1.16)
autoimmune hepatitis	|| id:ebi-a-GCST90017031	Simple mode	9	-0.102305	0.295111	0.737784	0.90 (0.51 to 1.61)
autoimmune hepatitis	|| id:ebi-a-GCST90017031	Weighted mode	9	-0.111064	0.291892	0.71348	0.89 (0.51 to 1.59)
autoimmune hepatitis	|| id:ebi-a-GCST90017032	MR Egger	10	1.21324	1.01461	0.266026	3.36 (0.46 to 24.58)
autoimmune hepatitis	|| id:ebi-a-GCST90017032	Weighted median	10	-0.0397193	0.32026	0.901298	0.96 (0.51 to 1.80)
autoimmune hepatitis	|| id:ebi-a-GCST90017032	Inverse variance weighted	10	0.0191798	0.256157	0.940314	1.02 (0.62 to 1.68)
autoimmune hepatitis	|| id:ebi-a-GCST90017032	Simple mode	10	-0.282659	0.507012	0.59078	0.75 (0.28 to 2.04)
autoimmune hepatitis	|| id:ebi-a-GCST90017032	Weighted mode	10	-0.160383	0.451868	0.730815	0.85 (0.35 to 2.07)
autoimmune hepatitis	|| id:ebi-a-GCST90017033	MR Egger	6	-0.502778	0.847246	0.584825	0.60 (0.11 to 3.18)
autoimmune hepatitis	|| id:ebi-a-GCST90017033	Weighted median	6	-0.197658	0.264457	0.454817	0.82 (0.49 to 1.38)
autoimmune hepatitis	|| id:ebi-a-GCST90017033	Inverse variance weighted	6	-0.137391	0.210106	0.51317	0.87 (0.58 to 1.32)
autoimmune hepatitis	|| id:ebi-a-GCST90017033	Simple mode	6	-0.467571	0.440289	0.33683	0.63 (0.26 to 1.48)
autoimmune hepatitis	|| id:ebi-a-GCST90017033	Weighted mode	6	-0.497647	0.447698	0.316894	0.61 (0.25 to 1.46)
autoimmune hepatitis	|| id:ebi-a-GCST90017034	MR Egger	7	-0.316532	1.05293	0.775802	0.73 (0.09 to 5.74)
autoimmune hepatitis	|| id:ebi-a-GCST90017034	Weighted median	7	0.0321044	0.424999	0.939785	1.03 (0.45 to 2.38)
autoimmune hepatitis	|| id:ebi-a-GCST90017034	Inverse variance weighted	7	0.142229	0.326961	0.66356	1.15 (0.61 to 2.19)
autoimmune hepatitis	|| id:ebi-a-GCST90017034	Simple mode	7	0.178819	0.661011	0.795822	1.20 (0.33 to 4.37)
autoimmune hepatitis	|| id:ebi-a-GCST90017034	Weighted mode	7	-0.0680949	0.631885	0.917696	0.93 (0.27 to 3.22)
autoimmune hepatitis	|| id:ebi-a-GCST90017035	MR Egger	11	0.456832	0.46919	0.355665	1.58 (0.63 to 3.96)
autoimmune hepatitis	|| id:ebi-a-GCST90017035	Weighted median	11	0.161085	0.182045	0.376232	1.17 (0.82 to 1.68)
autoimmune hepatitis	|| id:ebi-a-GCST90017035	Inverse variance weighted	11	0.26256	0.136946	0.0552068	1.30 (0.99 to 1.70)
autoimmune hepatitis	|| id:ebi-a-GCST90017035	Simple mode	11	0.0771886	0.312319	0.809795	1.08 (0.59 to 1.99)
autoimmune hepatitis	|| id:ebi-a-GCST90017035	Weighted mode	11	0.0409067	0.290954	0.890982	1.04 (0.59 to 1.84)
autoimmune hepatitis	|| id:ebi-a-GCST90017036	MR Egger	14	0.0721423	0.685969	0.91798	1.07 (0.28 to 4.12)
autoimmune hepatitis	|| id:ebi-a-GCST90017036	Weighted median	14	0.109083	0.246928	0.658663	1.12 (0.69 to 1.81)
autoimmune hepatitis	|| id:ebi-a-GCST90017036	Inverse variance weighted	14	0.114249	0.181443	0.528909	1.12 (0.79 to 1.60)
autoimmune hepatitis	|| id:ebi-a-GCST90017036	Simple mode	14	0.0458683	0.3846	0.906891	1.05 (0.49 to 2.22)
autoimmune hepatitis	|| id:ebi-a-GCST90017036	Weighted mode	14	0.0759915	0.331272	0.822133	1.08 (0.56 to 2.07)
autoimmune hepatitis	|| id:ebi-a-GCST90017037	MR Egger	8	-0.640357	1.06937	0.571195	0.53 (0.06 to 4.29)
autoimmune hepatitis	|| id:ebi-a-GCST90017037	Weighted median	8	-0.180551	0.306798	0.556195	0.83 (0.46 to 1.52)
autoimmune hepatitis	|| id:ebi-a-GCST90017037	Inverse variance weighted	8	-0.177094	0.255446	0.488138	0.84 (0.51 to 1.38)
autoimmune hepatitis	|| id:ebi-a-GCST90017037	Simple mode	8	-0.252066	0.437575	0.582618	0.78 (0.33 to 1.83)
autoimmune hepatitis	|| id:ebi-a-GCST90017037	Weighted mode	8	-0.244511	0.489834	0.632961	0.78 (0.30 to 2.05)
autoimmune hepatitis	|| id:ebi-a-GCST90017038	MR Egger	11	-1.41363	0.672347	0.0648521	0.24 (0.07 to 0.91)
autoimmune hepatitis	|| id:ebi-a-GCST90017038	Weighted median	11	-0.0754939	0.213385	0.723495	0.93 (0.61 to 1.41)
autoimmune hepatitis	|| id:ebi-a-GCST90017038	Inverse variance weighted	11	0.109781	0.167049	0.511068	1.12 (0.80 to 1.55)
autoimmune hepatitis	|| id:ebi-a-GCST90017038	Simple mode	11	-0.266889	0.404324	0.52411	0.77 (0.35 to 1.69)
autoimmune hepatitis	|| id:ebi-a-GCST90017038	Weighted mode	11	-0.247079	0.383022	0.533396	0.78 (0.37 to 1.65)
autoimmune hepatitis	|| id:ebi-a-GCST90017039	MR Egger	6	-0.19655	1.63514	0.910117	0.82 (0.03 to 20.25)
autoimmune hepatitis	|| id:ebi-a-GCST90017039	Weighted median	6	0.119689	0.467771	0.79805	1.13 (0.45 to 2.82)
autoimmune hepatitis	|| id:ebi-a-GCST90017039	Inverse variance weighted	6	0.120085	0.38684	0.756237	1.13 (0.53 to 2.41)
autoimmune hepatitis	|| id:ebi-a-GCST90017039	Simple mode	6	0.119297	0.634373	0.858227	1.13 (0.32 to 3.91)
autoimmune hepatitis	|| id:ebi-a-GCST90017039	Weighted mode	6	0.122016	0.62266	0.852357	1.13 (0.33 to 3.83)
autoimmune hepatitis	|| id:ebi-a-GCST90017040	MR Egger	13	-0.5869	0.603413	0.351638	0.56 (0.17 to 1.81)
autoimmune hepatitis	|| id:ebi-a-GCST90017040	Weighted median	13	-0.115638	0.220227	0.599523	0.89 (0.58 to 1.37)
autoimmune hepatitis	|| id:ebi-a-GCST90017040	Inverse variance weighted	13	0.129023	0.168802	0.444659	1.14 (0.82 to 1.58)
autoimmune hepatitis	|| id:ebi-a-GCST90017040	Simple mode	13	-0.175124	0.368424	0.643085	0.84 (0.41 to 1.73)
autoimmune hepatitis	|| id:ebi-a-GCST90017040	Weighted mode	13	-0.175124	0.350898	0.626751	0.84 (0.42 to 1.67)
autoimmune hepatitis	|| id:ebi-a-GCST90017041	MR Egger	15	-0.20873	0.537292	0.703945	0.81 (0.28 to 2.33)
autoimmune hepatitis	|| id:ebi-a-GCST90017041	Weighted median	15	-0.160769	0.255238	0.528774	0.85 (0.52 to 1.40)
autoimmune hepatitis	|| id:ebi-a-GCST90017041	Inverse variance weighted	15	-0.241919	0.186568	0.194742	0.79 (0.54 to 1.13)
autoimmune hepatitis	|| id:ebi-a-GCST90017041	Simple mode	15	0.0312482	0.440064	0.944395	1.03 (0.44 to 2.44)
autoimmune hepatitis	|| id:ebi-a-GCST90017041	Weighted mode	15	-0.0872773	0.35842	0.811145	0.92 (0.45 to 1.85)
autoimmune hepatitis	|| id:ebi-a-GCST90017042	MR Egger	12	-0.110366	0.837438	0.897764	0.90 (0.17 to 4.62)
autoimmune hepatitis	|| id:ebi-a-GCST90017042	Weighted median	12	-0.176429	0.221488	0.425704	0.84 (0.54 to 1.29)
autoimmune hepatitis	|| id:ebi-a-GCST90017042	Inverse variance weighted	12	-0.214551	0.206239	0.298197	0.81 (0.54 to 1.21)
autoimmune hepatitis	|| id:ebi-a-GCST90017042	Simple mode	12	-0.200441	0.387388	0.615111	0.82 (0.38 to 1.75)
autoimmune hepatitis	|| id:ebi-a-GCST90017042	Weighted mode	12	-0.180587	0.326488	0.591245	0.83 (0.44 to 1.58)
autoimmune hepatitis	|| id:ebi-a-GCST90017043	MR Egger	9	-1.24116	1.64746	0.475794	0.29 (0.01 to 7.30)
autoimmune hepatitis	|| id:ebi-a-GCST90017043	Weighted median	9	-0.261092	0.396855	0.510601	0.77 (0.35 to 1.68)
autoimmune hepatitis	|| id:ebi-a-GCST90017043	Inverse variance weighted	9	-0.337817	0.326942	0.30148	0.71 (0.38 to 1.35)
autoimmune hepatitis	|| id:ebi-a-GCST90017043	Simple mode	9	0.109381	0.709042	0.881221	1.12 (0.28 to 4.48)
autoimmune hepatitis	|| id:ebi-a-GCST90017043	Weighted mode	9	-0.158406	0.717071	0.830698	0.85 (0.21 to 3.48)
autoimmune hepatitis	|| id:ebi-a-GCST90017044	MR Egger	11	-0.0517813	0.785047	0.948852	0.95 (0.20 to 4.42)
autoimmune hepatitis	|| id:ebi-a-GCST90017044	Weighted median	11	0.020068	0.179211	0.910839	1.02 (0.72 to 1.45)
autoimmune hepatitis	|| id:ebi-a-GCST90017044	Inverse variance weighted	11	0.00698926	0.13159	0.957641	1.01 (0.78 to 1.30)
autoimmune hepatitis	|| id:ebi-a-GCST90017044	Simple mode	11	0.0428411	0.305292	0.891187	1.04 (0.57 to 1.90)
autoimmune hepatitis	|| id:ebi-a-GCST90017044	Weighted mode	11	0.0555669	0.298927	0.856249	1.06 (0.59 to 1.90)
autoimmune hepatitis	|| id:ebi-a-GCST90017045	MR Egger	15	-0.814568	0.522754	0.143183	0.44 (0.16 to 1.23)
autoimmune hepatitis	|| id:ebi-a-GCST90017045	Weighted median	15	0.0456619	0.250675	0.85546	1.05 (0.64 to 1.71)
autoimmune hepatitis	|| id:ebi-a-GCST90017045	Inverse variance weighted	15	0.0835793	0.175735	0.63436	1.09 (0.77 to 1.53)
autoimmune hepatitis	|| id:ebi-a-GCST90017045	Simple mode	15	0.0141034	0.414521	0.973339	1.01 (0.45 to 2.29)
autoimmune hepatitis	|| id:ebi-a-GCST90017045	Weighted mode	15	0.0251747	0.438236	0.955002	1.03 (0.43 to 2.42)
autoimmune hepatitis	|| id:ebi-a-GCST90017046	MR Egger	11	-0.660843	1.00679	0.527999	0.52 (0.07 to 3.72)
autoimmune hepatitis	|| id:ebi-a-GCST90017046	Weighted median	11	-0.128796	0.176199	0.464797	0.88 (0.62 to 1.24)
autoimmune hepatitis	|| id:ebi-a-GCST90017046	Inverse variance weighted	11	-0.112071	0.155616	0.471418	0.89 (0.66 to 1.21)
autoimmune hepatitis	|| id:ebi-a-GCST90017046	Simple mode	11	-0.117114	0.269644	0.673273	0.89 (0.52 to 1.51)
autoimmune hepatitis	|| id:ebi-a-GCST90017046	Weighted mode	11	-0.105138	0.236228	0.665749	0.90 (0.57 to 1.43)
autoimmune hepatitis	|| id:ebi-a-GCST90017047	MR Egger	13	0.303086	0.623597	0.636484	1.35 (0.40 to 4.60)
autoimmune hepatitis	|| id:ebi-a-GCST90017047	Weighted median	13	-0.29869	0.29195	0.306267	0.74 (0.42 to 1.31)
autoimmune hepatitis	|| id:ebi-a-GCST90017047	Inverse variance weighted	13	-0.063823	0.225252	0.776916	0.94 (0.60 to 1.46)
autoimmune hepatitis	|| id:ebi-a-GCST90017047	Simple mode	13	-0.424016	0.525846	0.435731	0.65 (0.23 to 1.83)
autoimmune hepatitis	|| id:ebi-a-GCST90017047	Weighted mode	13	-0.408269	0.502742	0.432558	0.66 (0.25 to 1.78)
autoimmune hepatitis	|| id:ebi-a-GCST90017048	MR Egger	13	-1.99008	0.78286	0.0273791	0.14 (0.03 to 0.63)
autoimmune hepatitis	|| id:ebi-a-GCST90017048	Weighted median	13	0.491725	0.368631	0.182229	1.64 (0.79 to 3.37)
autoimmune hepatitis	|| id:ebi-a-GCST90017048	Inverse variance weighted	13	0.14015	0.288547	0.627173	1.15 (0.65 to 2.03)
autoimmune hepatitis	|| id:ebi-a-GCST90017048	Simple mode	13	0.75045	0.680512	0.291751	2.12 (0.56 to 8.04)
autoimmune hepatitis	|| id:ebi-a-GCST90017048	Weighted mode	13	0.75045	0.678308	0.290259	2.12 (0.56 to 8.00)
autoimmune hepatitis	|| id:ebi-a-GCST90017049	MR Egger	11	-0.423316	1.5721	0.793795	0.65 (0.03 to 14.27)
autoimmune hepatitis	|| id:ebi-a-GCST90017049	Weighted median	11	0.0201571	0.403548	0.960163	1.02 (0.46 to 2.25)
autoimmune hepatitis	|| id:ebi-a-GCST90017049	Inverse variance weighted	11	0.0421924	0.366849	0.908435	1.04 (0.51 to 2.14)
autoimmune hepatitis	|| id:ebi-a-GCST90017049	Simple mode	11	-0.160431	0.646267	0.80897	0.85 (0.24 to 3.02)
autoimmune hepatitis	|| id:ebi-a-GCST90017049	Weighted mode	11	-0.225427	0.586275	0.708652	0.80 (0.25 to 2.52)
autoimmune hepatitis	|| id:ebi-a-GCST90017050	MR Egger	15	0.163175	0.611303	0.793711	1.18 (0.36 to 3.90)
autoimmune hepatitis	|| id:ebi-a-GCST90017050	Weighted median	15	0.360489	0.306769	0.239948	1.43 (0.79 to 2.62)
autoimmune hepatitis	|| id:ebi-a-GCST90017050	Inverse variance weighted	15	0.0488146	0.239997	0.838825	1.05 (0.66 to 1.68)
autoimmune hepatitis	|| id:ebi-a-GCST90017050	Simple mode	15	0.534683	0.532356	0.332245	1.71 (0.60 to 4.85)
autoimmune hepatitis	|| id:ebi-a-GCST90017050	Weighted mode	15	0.485317	0.443994	0.292815	1.62 (0.68 to 3.88)
autoimmune hepatitis	|| id:ebi-a-GCST90017051	MR Egger	9	-1.50773	1.4763	0.341108	0.22 (0.01 to 4.00)
autoimmune hepatitis	|| id:ebi-a-GCST90017051	Weighted median	9	-0.87105	0.447132	0.0514051	0.42 (0.17 to 1.01)
autoimmune hepatitis	|| id:ebi-a-GCST90017051	Inverse variance weighted	9	-0.932395	0.336727	0.00562297	0.39 (0.20 to 0.76)
autoimmune hepatitis	|| id:ebi-a-GCST90017051	Simple mode	9	-0.982701	0.623621	0.153722	0.37 (0.11 to 1.27)
autoimmune hepatitis	|| id:ebi-a-GCST90017051	Weighted mode	9	-0.882309	0.595284	0.176579	0.41 (0.13 to 1.33)
autoimmune hepatitis	|| id:ebi-a-GCST90017052	MR Egger	13	1.18177	0.816378	0.17563	3.26 (0.66 to 16.15)
autoimmune hepatitis	|| id:ebi-a-GCST90017052	Weighted median	13	0.322639	0.339133	0.341419	1.38 (0.71 to 2.68)
autoimmune hepatitis	|| id:ebi-a-GCST90017052	Inverse variance weighted	13	0.497348	0.241029	0.0390708	1.64 (1.03 to 2.64)
autoimmune hepatitis	|| id:ebi-a-GCST90017052	Simple mode	13	0.367215	0.583178	0.540708	1.44 (0.46 to 4.53)
autoimmune hepatitis	|| id:ebi-a-GCST90017052	Weighted mode	13	0.328968	0.555295	0.564566	1.39 (0.47 to 4.13)
autoimmune hepatitis	|| id:ebi-a-GCST90017053	MR Egger	22	-0.40285	0.742703	0.593529	0.67 (0.16 to 2.87)
autoimmune hepatitis	|| id:ebi-a-GCST90017053	Weighted median	22	0.255877	0.300837	0.395019	1.29 (0.72 to 2.33)
autoimmune hepatitis	|| id:ebi-a-GCST90017053	Inverse variance weighted	22	0.0137188	0.279335	0.96083	1.01 (0.59 to 1.75)
autoimmune hepatitis	|| id:ebi-a-GCST90017053	Simple mode	22	0.0354606	0.532424	0.947528	1.04 (0.36 to 2.94)
autoimmune hepatitis	|| id:ebi-a-GCST90017053	Weighted mode	22	0.343332	0.40591	0.407181	1.41 (0.64 to 3.12)
autoimmune hepatitis	|| id:ebi-a-GCST90017054	MR Egger	12	-0.255539	0.747004	0.739367	0.77 (0.18 to 3.35)
autoimmune hepatitis	|| id:ebi-a-GCST90017054	Weighted median	12	0.239176	0.311319	0.442327	1.27 (0.69 to 2.34)
autoimmune hepatitis	|| id:ebi-a-GCST90017054	Inverse variance weighted	12	0.212721	0.233556	0.362404	1.24 (0.78 to 1.96)
autoimmune hepatitis	|| id:ebi-a-GCST90017054	Simple mode	12	0.28349	0.483041	0.569129	1.33 (0.52 to 3.42)
autoimmune hepatitis	|| id:ebi-a-GCST90017054	Weighted mode	12	0.303176	0.473692	0.535259	1.35 (0.54 to 3.43)
autoimmune hepatitis	|| id:ebi-a-GCST90017055	MR Egger	11	0.758708	1.21336	0.547303	2.14 (0.20 to 23.03)
autoimmune hepatitis	|| id:ebi-a-GCST90017055	Weighted median	11	0.307628	0.284776	0.280034	1.36 (0.78 to 2.38)
autoimmune hepatitis	|| id:ebi-a-GCST90017055	Inverse variance weighted	11	0.367707	0.217262	0.0905585	1.44 (0.94 to 2.21)
autoimmune hepatitis	|| id:ebi-a-GCST90017055	Simple mode	11	0.336086	0.423315	0.445663	1.40 (0.61 to 3.21)
autoimmune hepatitis	|| id:ebi-a-GCST90017055	Weighted mode	11	0.320306	0.397139	0.438696	1.38 (0.63 to 3.00)
autoimmune hepatitis	|| id:ebi-a-GCST90017056	MR Egger	14	-1.0908	0.663529	0.126114	0.34 (0.09 to 1.23)
autoimmune hepatitis	|| id:ebi-a-GCST90017056	Weighted median	14	-0.572711	0.303002	0.0587419	0.56 (0.31 to 1.02)
autoimmune hepatitis	|| id:ebi-a-GCST90017056	Inverse variance weighted	14	-0.435163	0.238165	0.0676776	0.65 (0.41 to 1.03)
autoimmune hepatitis	|| id:ebi-a-GCST90017056	Simple mode	14	-0.81991	0.52122	0.139718	0.44 (0.16 to 1.22)
autoimmune hepatitis	|| id:ebi-a-GCST90017056	Weighted mode	14	-0.647465	0.434575	0.160113	0.52 (0.22 to 1.23)
autoimmune hepatitis	|| id:ebi-a-GCST90017057	MR Egger	12	-0.503951	0.882077	0.580393	0.60 (0.11 to 3.40)
autoimmune hepatitis	|| id:ebi-a-GCST90017057	Weighted median	12	-0.204302	0.270493	0.450072	0.82 (0.48 to 1.39)
autoimmune hepatitis	|| id:ebi-a-GCST90017057	Inverse variance weighted	12	-0.134025	0.203829	0.510837	0.87 (0.59 to 1.30)
autoimmune hepatitis	|| id:ebi-a-GCST90017057	Simple mode	12	-0.518631	0.483608	0.306496	0.60 (0.23 to 1.54)
autoimmune hepatitis	|| id:ebi-a-GCST90017057	Weighted mode	12	-0.466897	0.506463	0.376369	0.63 (0.23 to 1.69)
autoimmune hepatitis	|| id:ebi-a-GCST90017058	MR Egger	6	-0.0736839	0.931843	0.940772	0.93 (0.15 to 5.77)
autoimmune hepatitis	|| id:ebi-a-GCST90017058	Weighted median	6	-0.184284	0.379565	0.627311	0.83 (0.40 to 1.75)
autoimmune hepatitis	|| id:ebi-a-GCST90017058	Inverse variance weighted	6	-0.232144	0.31365	0.459216	0.79 (0.43 to 1.47)
autoimmune hepatitis	|| id:ebi-a-GCST90017058	Simple mode	6	-0.154302	0.521161	0.779076	0.86 (0.31 to 2.38)
autoimmune hepatitis	|| id:ebi-a-GCST90017058	Weighted mode	6	-0.131932	0.52293	0.810857	0.88 (0.31 to 2.44)
autoimmune hepatitis	|| id:ebi-a-GCST90017059	MR Egger	8	0.723791	0.756298	0.375514	2.06 (0.47 to 9.08)
autoimmune hepatitis	|| id:ebi-a-GCST90017059	Weighted median	8	-0.300511	0.199395	0.131782	0.74 (0.50 to 1.09)
autoimmune hepatitis	|| id:ebi-a-GCST90017059	Inverse variance weighted	8	-0.234463	0.15034	0.118867	0.79 (0.59 to 1.06)
autoimmune hepatitis	|| id:ebi-a-GCST90017059	Simple mode	8	-0.285661	0.350838	0.44233	0.75 (0.38 to 1.49)
autoimmune hepatitis	|| id:ebi-a-GCST90017059	Weighted mode	8	-0.321716	0.294593	0.310957	0.72 (0.41 to 1.29)
autoimmune hepatitis	|| id:ebi-a-GCST90017060	MR Egger	12	-0.851227	0.730874	0.271184	0.43 (0.10 to 1.79)
autoimmune hepatitis	|| id:ebi-a-GCST90017060	Weighted median	12	-0.211621	0.360703	0.557411	0.81 (0.40 to 1.64)
autoimmune hepatitis	|| id:ebi-a-GCST90017060	Inverse variance weighted	12	-0.0242689	0.258357	0.92516	0.98 (0.59 to 1.62)
autoimmune hepatitis	|| id:ebi-a-GCST90017060	Simple mode	12	-0.375991	0.53017	0.492965	0.69 (0.24 to 1.94)
autoimmune hepatitis	|| id:ebi-a-GCST90017060	Weighted mode	12	-0.420013	0.534501	0.448579	0.66 (0.23 to 1.87)
autoimmune hepatitis	|| id:ebi-a-GCST90017061	MR Egger	11	-0.899934	0.591571	0.16252	0.41 (0.13 to 1.30)
autoimmune hepatitis	|| id:ebi-a-GCST90017061	Weighted median	11	-0.20181	0.337656	0.550055	0.82 (0.42 to 1.58)
autoimmune hepatitis	|| id:ebi-a-GCST90017061	Inverse variance weighted	11	-0.140526	0.237829	0.554607	0.87 (0.55 to 1.38)
autoimmune hepatitis	|| id:ebi-a-GCST90017061	Simple mode	11	-0.107999	0.50203	0.833994	0.90 (0.34 to 2.40)
autoimmune hepatitis	|| id:ebi-a-GCST90017061	Weighted mode	11	-0.242029	0.415703	0.573312	0.79 (0.35 to 1.77)
autoimmune hepatitis	|| id:ebi-a-GCST90017062	MR Egger	10	-0.785136	0.79592	0.352803	0.46 (0.10 to 2.17)
autoimmune hepatitis	|| id:ebi-a-GCST90017062	Weighted median	10	-0.688041	0.364309	0.0589427	0.50 (0.25 to 1.03)
autoimmune hepatitis	|| id:ebi-a-GCST90017062	Inverse variance weighted	10	-0.432015	0.285686	0.130482	0.65 (0.37 to 1.14)
autoimmune hepatitis	|| id:ebi-a-GCST90017062	Simple mode	10	-0.773313	0.520168	0.171273	0.46 (0.17 to 1.28)
autoimmune hepatitis	|| id:ebi-a-GCST90017062	Weighted mode	10	-0.74827	0.471476	0.146957	0.47 (0.19 to 1.19)
autoimmune hepatitis	|| id:ebi-a-GCST90017063	MR Egger	15	-0.709691	0.499112	0.178599	0.49 (0.18 to 1.31)
autoimmune hepatitis	|| id:ebi-a-GCST90017063	Weighted median	15	-0.223379	0.303825	0.462203	0.80 (0.44 to 1.45)
autoimmune hepatitis	|| id:ebi-a-GCST90017063	Inverse variance weighted	15	-0.046098	0.205629	0.822617	0.95 (0.64 to 1.43)
autoimmune hepatitis	|| id:ebi-a-GCST90017063	Simple mode	15	-0.382061	0.464707	0.424771	0.68 (0.27 to 1.70)
autoimmune hepatitis	|| id:ebi-a-GCST90017063	Weighted mode	15	-0.325602	0.368521	0.391866	0.72 (0.35 to 1.49)
autoimmune hepatitis	|| id:ebi-a-GCST90017064	MR Egger	12	0.349591	1.02804	0.740848	1.42 (0.19 to 10.64)
autoimmune hepatitis	|| id:ebi-a-GCST90017064	Weighted median	12	0.0664742	0.330962	0.840815	1.07 (0.56 to 2.04)
autoimmune hepatitis	|| id:ebi-a-GCST90017064	Inverse variance weighted	12	0.194956	0.241471	0.419454	1.22 (0.76 to 1.95)
autoimmune hepatitis	|| id:ebi-a-GCST90017064	Simple mode	12	0.120018	0.556099	0.833078	1.13 (0.38 to 3.35)
autoimmune hepatitis	|| id:ebi-a-GCST90017064	Weighted mode	12	0.179902	0.51374	0.732816	1.20 (0.44 to 3.28)
autoimmune hepatitis	|| id:ebi-a-GCST90017065	MR Egger	12	-0.14436	0.799945	0.860394	0.87 (0.18 to 4.15)
autoimmune hepatitis	|| id:ebi-a-GCST90017065	Weighted median	12	-0.248188	0.23106	0.282766	0.78 (0.50 to 1.23)
autoimmune hepatitis	|| id:ebi-a-GCST90017065	Inverse variance weighted	12	-0.135953	0.168785	0.420541	0.87 (0.63 to 1.22)
autoimmune hepatitis	|| id:ebi-a-GCST90017065	Simple mode	12	-0.43714	0.417164	0.31717	0.65 (0.29 to 1.46)
autoimmune hepatitis	|| id:ebi-a-GCST90017065	Weighted mode	12	-0.378923	0.419938	0.386214	0.68 (0.30 to 1.56)
autoimmune hepatitis	|| id:ebi-a-GCST90017066	MR Egger	9	0.914938	0.872083	0.328979	2.50 (0.45 to 13.79)
autoimmune hepatitis	|| id:ebi-a-GCST90017066	Weighted median	9	0.200498	0.459167	0.662361	1.22 (0.50 to 3.01)
autoimmune hepatitis	|| id:ebi-a-GCST90017066	Inverse variance weighted	9	-0.160557	0.35592	0.651913	0.85 (0.42 to 1.71)
autoimmune hepatitis	|| id:ebi-a-GCST90017066	Simple mode	9	0.295232	0.728893	0.696062	1.34 (0.32 to 5.61)
autoimmune hepatitis	|| id:ebi-a-GCST90017066	Weighted mode	9	0.22673	0.612256	0.720757	1.25 (0.38 to 4.17)
autoimmune hepatitis	|| id:ebi-a-GCST90017067	MR Egger	9	-0.516078	0.79554	0.537216	0.60 (0.13 to 2.84)
autoimmune hepatitis	|| id:ebi-a-GCST90017067	Weighted median	9	-0.0267311	0.168124	0.873672	0.97 (0.70 to 1.35)
autoimmune hepatitis	|| id:ebi-a-GCST90017067	Inverse variance weighted	9	-0.00321958	0.13643	0.981173	1.00 (0.76 to 1.30)
autoimmune hepatitis	|| id:ebi-a-GCST90017067	Simple mode	9	-0.0910492	0.279606	0.753055	0.91 (0.53 to 1.58)
autoimmune hepatitis	|| id:ebi-a-GCST90017067	Weighted mode	9	-0.0973583	0.263771	0.721629	0.91 (0.54 to 1.52)
autoimmune hepatitis	|| id:ebi-a-GCST90017068	MR Egger	5	0.0594899	1.00934	0.956707	1.06 (0.15 to 7.67)
autoimmune hepatitis	|| id:ebi-a-GCST90017068	Weighted median	5	-0.0359586	0.329445	0.913084	0.96 (0.51 to 1.84)
autoimmune hepatitis	|| id:ebi-a-GCST90017068	Inverse variance weighted	5	-0.11648	0.27842	0.675684	0.89 (0.52 to 1.54)
autoimmune hepatitis	|| id:ebi-a-GCST90017068	Simple mode	5	-0.0265198	0.449696	0.955803	0.97 (0.40 to 2.35)
autoimmune hepatitis	|| id:ebi-a-GCST90017068	Weighted mode	5	-0.0351576	0.451664	0.941693	0.97 (0.40 to 2.34)
autoimmune hepatitis	|| id:ebi-a-GCST90017069	MR Egger	6	-0.0541517	1.59566	0.974553	0.95 (0.04 to 21.61)
autoimmune hepatitis	|| id:ebi-a-GCST90017069	Weighted median	6	-0.0592827	0.29166	0.838932	0.94 (0.53 to 1.67)
autoimmune hepatitis	|| id:ebi-a-GCST90017069	Inverse variance weighted	6	-0.0650919	0.237826	0.784319	0.94 (0.59 to 1.49)
autoimmune hepatitis	|| id:ebi-a-GCST90017069	Simple mode	6	-0.0830619	0.47692	0.868569	0.92 (0.36 to 2.34)
autoimmune hepatitis	|| id:ebi-a-GCST90017069	Weighted mode	6	-0.0659261	0.493221	0.898881	0.94 (0.36 to 2.46)
autoimmune hepatitis	|| id:ebi-a-GCST90017070	MR Egger	15	-0.218203	0.931394	0.81842	0.80 (0.13 to 4.99)
autoimmune hepatitis	|| id:ebi-a-GCST90017070	Weighted median	15	0.112029	0.346841	0.746696	1.12 (0.57 to 2.21)
autoimmune hepatitis	|| id:ebi-a-GCST90017070	Inverse variance weighted	15	-0.0149939	0.251202	0.952404	0.99 (0.60 to 1.61)
autoimmune hepatitis	|| id:ebi-a-GCST90017070	Simple mode	15	0.130586	0.606939	0.83275	1.14 (0.35 to 3.74)
autoimmune hepatitis	|| id:ebi-a-GCST90017070	Weighted mode	15	0.0922478	0.574369	0.874697	1.10 (0.36 to 3.38)
autoimmune hepatitis	|| id:ebi-a-GCST90017071	MR Egger	11	0.0231702	0.816486	0.97798	1.02 (0.21 to 5.07)
autoimmune hepatitis	|| id:ebi-a-GCST90017071	Weighted median	11	0.253541	0.353235	0.472899	1.29 (0.64 to 2.58)
autoimmune hepatitis	|| id:ebi-a-GCST90017071	Inverse variance weighted	11	0.123498	0.307494	0.687959	1.13 (0.62 to 2.07)
autoimmune hepatitis	|| id:ebi-a-GCST90017071	Simple mode	11	0.445345	0.579609	0.460037	1.56 (0.50 to 4.86)
autoimmune hepatitis	|| id:ebi-a-GCST90017071	Weighted mode	11	0.379676	0.485546	0.452358	1.46 (0.56 to 3.79)
autoimmune hepatitis	|| id:ebi-a-GCST90017072	MR Egger	12	-1.03409	1.09597	0.367647	0.36 (0.04 to 3.05)
autoimmune hepatitis	|| id:ebi-a-GCST90017072	Weighted median	12	-0.115703	0.32219	0.71951	0.89 (0.47 to 1.67)
autoimmune hepatitis	|| id:ebi-a-GCST90017072	Inverse variance weighted	12	-0.123027	0.240126	0.608409	0.88 (0.55 to 1.42)
autoimmune hepatitis	|| id:ebi-a-GCST90017072	Simple mode	12	-0.636589	0.578279	0.294475	0.53 (0.17 to 1.64)
autoimmune hepatitis	|| id:ebi-a-GCST90017072	Weighted mode	12	-0.678631	0.582396	0.268568	0.51 (0.16 to 1.59)
autoimmune hepatitis	|| id:ebi-a-GCST90017073	MR Egger	5	-0.276397	0.909929	0.781162	0.76 (0.13 to 4.51)
autoimmune hepatitis	|| id:ebi-a-GCST90017073	Weighted median	5	0.0182001	0.355147	0.959129	1.02 (0.51 to 2.04)
autoimmune hepatitis	|| id:ebi-a-GCST90017073	Inverse variance weighted	5	0.0356439	0.287583	0.90136	1.04 (0.59 to 1.82)
autoimmune hepatitis	|| id:ebi-a-GCST90017073	Simple mode	5	-0.398987	0.4973	0.467335	0.67 (0.25 to 1.78)
autoimmune hepatitis	|| id:ebi-a-GCST90017073	Weighted mode	5	-0.0573269	0.475427	0.909838	0.94 (0.37 to 2.40)
autoimmune hepatitis	|| id:ebi-a-GCST90017074	MR Egger	10	0.303415	0.921718	0.750469	1.35 (0.22 to 8.25)
autoimmune hepatitis	|| id:ebi-a-GCST90017074	Weighted median	10	-0.163799	0.296567	0.580732	0.85 (0.47 to 1.52)
autoimmune hepatitis	|| id:ebi-a-GCST90017074	Inverse variance weighted	10	0.102852	0.220955	0.641583	1.11 (0.72 to 1.71)
autoimmune hepatitis	|| id:ebi-a-GCST90017074	Simple mode	10	-0.348781	0.510925	0.512017	0.71 (0.26 to 1.92)
autoimmune hepatitis	|| id:ebi-a-GCST90017074	Weighted mode	10	-0.310952	0.478617	0.532123	0.73 (0.29 to 1.87)
autoimmune hepatitis	|| id:ebi-a-GCST90017075	MR Egger	13	-0.615379	0.864825	0.491549	0.54 (0.10 to 2.94)
autoimmune hepatitis	|| id:ebi-a-GCST90017075	Weighted median	13	-0.0165144	0.211905	0.937881	0.98 (0.65 to 1.49)
autoimmune hepatitis	|| id:ebi-a-GCST90017075	Inverse variance weighted	13	-0.0700879	0.145385	0.629745	0.93 (0.70 to 1.24)
autoimmune hepatitis	|| id:ebi-a-GCST90017075	Simple mode	13	0.0558875	0.367989	0.881811	1.06 (0.51 to 2.18)
autoimmune hepatitis	|| id:ebi-a-GCST90017075	Weighted mode	13	0.0493249	0.346426	0.889141	1.05 (0.53 to 2.07)
autoimmune hepatitis	|| id:ebi-a-GCST90017088	MR Egger	8	0.835353	1.65739	0.632217	2.31 (0.09 to 59.37)
autoimmune hepatitis	|| id:ebi-a-GCST90017088	Weighted median	8	0.370321	0.351201	0.291681	1.45 (0.73 to 2.88)
autoimmune hepatitis	|| id:ebi-a-GCST90017088	Inverse variance weighted	8	0.176719	0.271277	0.514766	1.19 (0.70 to 2.03)
autoimmune hepatitis	|| id:ebi-a-GCST90017088	Simple mode	8	0.389933	0.505418	0.465648	1.48 (0.55 to 3.98)
autoimmune hepatitis	|| id:ebi-a-GCST90017088	Weighted mode	8	0.379121	0.418334	0.394921	1.46 (0.64 to 3.32)
autoimmune hepatitis	|| id:ebi-a-GCST90017089	MR Egger	10	0.67626	1.28878	0.613996	1.97 (0.16 to 24.59)
autoimmune hepatitis	|| id:ebi-a-GCST90017089	Weighted median	10	0.176965	0.181818	0.3304	1.19 (0.84 to 1.70)
autoimmune hepatitis	|| id:ebi-a-GCST90017089	Inverse variance weighted	10	0.150308	0.16479	0.361707	1.16 (0.84 to 1.61)
autoimmune hepatitis	|| id:ebi-a-GCST90017089	Simple mode	10	0.169001	0.25876	0.530009	1.18 (0.71 to 1.97)
autoimmune hepatitis	|| id:ebi-a-GCST90017089	Weighted mode	10	0.181079	0.261291	0.505788	1.20 (0.72 to 2.00)
autoimmune hepatitis	|| id:ebi-a-GCST90017090	MR Egger	5	-0.638109	0.775047	0.470676	0.53 (0.12 to 2.41)
autoimmune hepatitis	|| id:ebi-a-GCST90017090	Weighted median	5	-0.368352	0.382608	0.335678	0.69 (0.33 to 1.46)
autoimmune hepatitis	|| id:ebi-a-GCST90017090	Inverse variance weighted	5	-0.497815	0.288549	0.0844844	0.61 (0.35 to 1.07)
autoimmune hepatitis	|| id:ebi-a-GCST90017090	Simple mode	5	-0.224514	0.508089	0.681415	0.80 (0.30 to 2.16)
autoimmune hepatitis	|| id:ebi-a-GCST90017090	Weighted mode	5	-0.300413	0.379607	0.473005	0.74 (0.35 to 1.56)
autoimmune hepatitis	|| id:ebi-a-GCST90017091	MR Egger	9	0.459514	0.750095	0.559502	1.58 (0.36 to 6.89)
autoimmune hepatitis	|| id:ebi-a-GCST90017091	Weighted median	9	0.0725324	0.196881	0.712569	1.08 (0.73 to 1.58)
autoimmune hepatitis	|| id:ebi-a-GCST90017091	Inverse variance weighted	9	-0.082705	0.173797	0.634166	0.92 (0.65 to 1.29)
autoimmune hepatitis	|| id:ebi-a-GCST90017091	Simple mode	9	0.259372	0.313831	0.432494	1.30 (0.70 to 2.40)
autoimmune hepatitis	|| id:ebi-a-GCST90017091	Weighted mode	9	0.182108	0.284075	0.539412	1.20 (0.69 to 2.09)
autoimmune hepatitis	|| id:ebi-a-GCST90017092	MR Egger	15	0.135718	0.532647	0.802865	1.15 (0.40 to 3.25)
autoimmune hepatitis	|| id:ebi-a-GCST90017092	Weighted median	15	-0.0861662	0.323806	0.790159	0.92 (0.49 to 1.73)
autoimmune hepatitis	|| id:ebi-a-GCST90017092	Inverse variance weighted	15	-0.0102442	0.243813	0.966485	0.99 (0.61 to 1.60)
autoimmune hepatitis	|| id:ebi-a-GCST90017092	Simple mode	15	-0.454633	0.596812	0.458839	0.63 (0.20 to 2.04)
autoimmune hepatitis	|| id:ebi-a-GCST90017092	Weighted mode	15	-0.419281	0.542451	0.452412	0.66 (0.23 to 1.90)
autoimmune hepatitis	|| id:ebi-a-GCST90017093	MR Egger	12	-0.018642	0.791955	0.981683	0.98 (0.21 to 4.63)
autoimmune hepatitis	|| id:ebi-a-GCST90017093	Weighted median	12	0.115053	0.326559	0.7246	1.12 (0.59 to 2.13)
autoimmune hepatitis	|| id:ebi-a-GCST90017093	Inverse variance weighted	12	0.236997	0.238352	0.320069	1.27 (0.79 to 2.02)
autoimmune hepatitis	|| id:ebi-a-GCST90017093	Simple mode	12	0.243367	0.46829	0.613575	1.28 (0.51 to 3.19)
autoimmune hepatitis	|| id:ebi-a-GCST90017093	Weighted mode	12	0.144418	0.388236	0.71697	1.16 (0.54 to 2.47)
autoimmune hepatitis	|| id:ebi-a-GCST90017094	MR Egger	11	-0.949348	0.928934	0.333477	0.39 (0.06 to 2.39)
autoimmune hepatitis	|| id:ebi-a-GCST90017094	Weighted median	11	-0.728292	0.382577	0.0569559	0.48 (0.23 to 1.02)
autoimmune hepatitis	|| id:ebi-a-GCST90017094	Inverse variance weighted	11	-0.55823	0.284987	0.0501375	0.57 (0.33 to 1.00)
autoimmune hepatitis	|| id:ebi-a-GCST90017094	Simple mode	11	-0.914724	0.71054	0.226964	0.40 (0.10 to 1.61)
autoimmune hepatitis	|| id:ebi-a-GCST90017094	Weighted mode	11	-0.860913	0.599687	0.181647	0.42 (0.13 to 1.37)
autoimmune hepatitis	|| id:ebi-a-GCST90017095	MR Egger	13	-0.549974	0.669358	0.428729	0.58 (0.16 to 2.14)
autoimmune hepatitis	|| id:ebi-a-GCST90017095	Weighted median	13	-0.41367	0.351242	0.238901	0.66 (0.33 to 1.32)
autoimmune hepatitis	|| id:ebi-a-GCST90017095	Inverse variance weighted	13	-0.404341	0.253824	0.111161	0.67 (0.41 to 1.10)
autoimmune hepatitis	|| id:ebi-a-GCST90017095	Simple mode	13	-0.584525	0.533491	0.29473	0.56 (0.20 to 1.59)
autoimmune hepatitis	|| id:ebi-a-GCST90017095	Weighted mode	13	-0.427134	0.452158	0.363466	0.65 (0.27 to 1.58)
autoimmune hepatitis	|| id:ebi-a-GCST90017096	MR Egger	14	0.194328	1.2618	0.880163	1.21 (0.10 to 14.40)
autoimmune hepatitis	|| id:ebi-a-GCST90017096	Weighted median	14	-0.289841	0.370436	0.433962	0.75 (0.36 to 1.55)
autoimmune hepatitis	|| id:ebi-a-GCST90017096	Inverse variance weighted	14	-0.119138	0.293258	0.684555	0.89 (0.50 to 1.58)
autoimmune hepatitis	|| id:ebi-a-GCST90017096	Simple mode	14	-0.589086	0.567383	0.31808	0.55 (0.18 to 1.69)
autoimmune hepatitis	|| id:ebi-a-GCST90017096	Weighted mode	14	-0.486532	0.511693	0.359036	0.61 (0.23 to 1.68)
autoimmune hepatitis	|| id:ebi-a-GCST90017097	MR Egger	12	-0.131311	0.844881	0.879583	0.88 (0.17 to 4.59)
autoimmune hepatitis	|| id:ebi-a-GCST90017097	Weighted median	12	-0.0613893	0.348978	0.860363	0.94 (0.47 to 1.86)
autoimmune hepatitis	|| id:ebi-a-GCST90017097	Inverse variance weighted	12	0.157326	0.26173	0.547772	1.17 (0.70 to 1.95)
autoimmune hepatitis	|| id:ebi-a-GCST90017097	Simple mode	12	-0.194463	0.595122	0.749981	0.82 (0.26 to 2.64)
autoimmune hepatitis	|| id:ebi-a-GCST90017097	Weighted mode	12	-0.176813	0.565026	0.760187	0.84 (0.28 to 2.54)
autoimmune hepatitis	|| id:ebi-a-GCST90017098	MR Egger	7	1.05244	2.13684	0.643214	2.86 (0.04 to 188.79)
autoimmune hepatitis	|| id:ebi-a-GCST90017098	Weighted median	7	0.261759	0.46405	0.572704	1.30 (0.52 to 3.23)
autoimmune hepatitis	|| id:ebi-a-GCST90017098	Inverse variance weighted	7	-0.106492	0.333347	0.749374	0.90 (0.47 to 1.73)
autoimmune hepatitis	|| id:ebi-a-GCST90017098	Simple mode	7	0.505551	0.780802	0.541289	1.66 (0.36 to 7.66)
autoimmune hepatitis	|| id:ebi-a-GCST90017098	Weighted mode	7	0.472809	0.705454	0.527657	1.60 (0.40 to 6.39)
autoimmune hepatitis	|| id:ebi-a-GCST90017099	MR Egger	13	-0.995178	1.18536	0.41903	0.37 (0.04 to 3.77)
autoimmune hepatitis	|| id:ebi-a-GCST90017099	Weighted median	13	-0.446606	0.363745	0.219523	0.64 (0.31 to 1.31)
autoimmune hepatitis	|| id:ebi-a-GCST90017099	Inverse variance weighted	13	-0.306121	0.271732	0.259932	0.74 (0.43 to 1.25)
autoimmune hepatitis	|| id:ebi-a-GCST90017099	Simple mode	13	-0.644416	0.642191	0.335443	0.52 (0.15 to 1.85)
autoimmune hepatitis	|| id:ebi-a-GCST90017099	Weighted mode	13	-0.62346	0.61256	0.328857	0.54 (0.16 to 1.78)
autoimmune hepatitis	|| id:ebi-a-GCST90017100	MR Egger	9	0.996878	0.539625	0.107182	2.71 (0.94 to 7.80)
autoimmune hepatitis	|| id:ebi-a-GCST90017100	Weighted median	9	0.0769685	0.258879	0.766226	1.08 (0.65 to 1.79)
autoimmune hepatitis	|| id:ebi-a-GCST90017100	Inverse variance weighted	9	-0.0785873	0.2066	0.703661	0.92 (0.62 to 1.39)
autoimmune hepatitis	|| id:ebi-a-GCST90017100	Simple mode	9	0.175079	0.422048	0.689166	1.19 (0.52 to 2.72)
autoimmune hepatitis	|| id:ebi-a-GCST90017100	Weighted mode	9	0.1825	0.403867	0.663355	1.20 (0.54 to 2.65)
autoimmune hepatitis	|| id:ebi-a-GCST90017101	MR Egger	15	-0.0448955	0.606579	0.942126	0.96 (0.29 to 3.14)
autoimmune hepatitis	|| id:ebi-a-GCST90017101	Weighted median	15	-0.424979	0.325867	0.192183	0.65 (0.35 to 1.24)
autoimmune hepatitis	|| id:ebi-a-GCST90017101	Inverse variance weighted	15	-0.270536	0.232227	0.244035	0.76 (0.48 to 1.20)
autoimmune hepatitis	|| id:ebi-a-GCST90017101	Simple mode	15	-0.571137	0.539501	0.307688	0.56 (0.20 to 1.63)
autoimmune hepatitis	|| id:ebi-a-GCST90017101	Weighted mode	15	-0.497257	0.472963	0.310901	0.61 (0.24 to 1.54)
autoimmune hepatitis	|| id:ebi-a-GCST90017102	MR Egger	10	-0.888231	0.681834	0.228921	0.41 (0.11 to 1.57)
autoimmune hepatitis	|| id:ebi-a-GCST90017102	Weighted median	10	-0.00510193	0.20989	0.980607	0.99 (0.66 to 1.50)
autoimmune hepatitis	|| id:ebi-a-GCST90017102	Inverse variance weighted	10	0.128328	0.182402	0.481715	1.14 (0.80 to 1.63)
autoimmune hepatitis	|| id:ebi-a-GCST90017102	Simple mode	10	-0.0692536	0.283629	0.812574	0.93 (0.54 to 1.63)
autoimmune hepatitis	|| id:ebi-a-GCST90017102	Weighted mode	10	-0.0302775	0.276313	0.91515	0.97 (0.56 to 1.67)
autoimmune hepatitis	|| id:ebi-a-GCST90017103	MR Egger	13	0.261506	0.6426	0.691851	1.30 (0.37 to 4.58)
autoimmune hepatitis	|| id:ebi-a-GCST90017103	Weighted median	13	0.101456	0.291503	0.727808	1.11 (0.63 to 1.96)
autoimmune hepatitis	|| id:ebi-a-GCST90017103	Inverse variance weighted	13	0.239144	0.206562	0.246973	1.27 (0.85 to 1.90)
autoimmune hepatitis	|| id:ebi-a-GCST90017103	Simple mode	13	-0.0520441	0.458554	0.911514	0.95 (0.39 to 2.33)
autoimmune hepatitis	|| id:ebi-a-GCST90017103	Weighted mode	13	0.0277354	0.40321	0.946292	1.03 (0.47 to 2.27)
autoimmune hepatitis	|| id:ebi-a-GCST90017105	MR Egger	14	-0.348965	0.369216	0.363224	0.71 (0.34 to 1.45)
autoimmune hepatitis	|| id:ebi-a-GCST90017105	Weighted median	14	-0.154953	0.227826	0.496416	0.86 (0.55 to 1.34)
autoimmune hepatitis	|| id:ebi-a-GCST90017105	Inverse variance weighted	14	0.0309066	0.168104	0.854128	1.03 (0.74 to 1.43)
autoimmune hepatitis	|| id:ebi-a-GCST90017105	Simple mode	14	-0.097645	0.355183	0.787702	0.91 (0.45 to 1.82)
autoimmune hepatitis	|| id:ebi-a-GCST90017105	Weighted mode	14	-0.149264	0.301026	0.628276	0.86 (0.48 to 1.55)
autoimmune hepatitis	|| id:ebi-a-GCST90017106	MR Egger	14	0.430244	0.903129	0.642351	1.54 (0.26 to 9.03)
autoimmune hepatitis	|| id:ebi-a-GCST90017106	Weighted median	14	-0.176853	0.246348	0.472819	0.84 (0.52 to 1.36)
autoimmune hepatitis	|| id:ebi-a-GCST90017106	Inverse variance weighted	14	0.0224959	0.203121	0.911814	1.02 (0.69 to 1.52)
autoimmune hepatitis	|| id:ebi-a-GCST90017106	Simple mode	14	-0.27443	0.357476	0.45639	0.76 (0.38 to 1.53)
autoimmune hepatitis	|| id:ebi-a-GCST90017106	Weighted mode	14	-0.225535	0.360252	0.542119	0.80 (0.39 to 1.62)
autoimmune hepatitis	|| id:ebi-a-GCST90017107	MR Egger	12	-0.764424	1.31607	0.574206	0.47 (0.04 to 6.14)
autoimmune hepatitis	|| id:ebi-a-GCST90017107	Weighted median	12	-0.52107	0.38433	0.175167	0.59 (0.28 to 1.26)
autoimmune hepatitis	|| id:ebi-a-GCST90017107	Inverse variance weighted	12	-0.218107	0.371278	0.556903	0.80 (0.39 to 1.66)
autoimmune hepatitis	|| id:ebi-a-GCST90017107	Simple mode	12	-0.549869	0.605456	0.383244	0.58 (0.18 to 1.89)
autoimmune hepatitis	|| id:ebi-a-GCST90017107	Weighted mode	12	-0.549869	0.598322	0.377798	0.58 (0.18 to 1.86)
autoimmune hepatitis	|| id:ebi-a-GCST90017108	MR Egger	11	0.564984	0.797011	0.496351	1.76 (0.37 to 8.39)
autoimmune hepatitis	|| id:ebi-a-GCST90017108	Weighted median	11	0.413553	0.305906	0.176408	1.51 (0.83 to 2.75)
autoimmune hepatitis	|| id:ebi-a-GCST90017108	Inverse variance weighted	11	0.19643	0.229078	0.391177	1.22 (0.78 to 1.91)
autoimmune hepatitis	|| id:ebi-a-GCST90017108	Simple mode	11	0.365776	0.478325	0.462113	1.44 (0.56 to 3.68)
autoimmune hepatitis	|| id:ebi-a-GCST90017108	Weighted mode	11	0.427059	0.463201	0.378249	1.53 (0.62 to 3.80)
autoimmune hepatitis	|| id:ebi-a-GCST90017109	MR Egger	8	0.544636	0.61048	0.40667	1.72 (0.52 to 5.70)
autoimmune hepatitis	|| id:ebi-a-GCST90017109	Weighted median	8	-0.101866	0.231804	0.660337	0.90 (0.57 to 1.42)
autoimmune hepatitis	|| id:ebi-a-GCST90017109	Inverse variance weighted	8	-0.0114594	0.17365	0.947385	0.99 (0.70 to 1.39)
autoimmune hepatitis	|| id:ebi-a-GCST90017109	Simple mode	8	-0.212964	0.387995	0.600147	0.81 (0.38 to 1.73)
autoimmune hepatitis	|| id:ebi-a-GCST90017109	Weighted mode	8	-0.164021	0.384933	0.68283	0.85 (0.40 to 1.80)
autoimmune hepatitis	|| id:ebi-a-GCST90017110	MR Egger	15	-1.39574	1.02698	0.197234	0.25 (0.03 to 1.85)
autoimmune hepatitis	|| id:ebi-a-GCST90017110	Weighted median	15	0.373351	0.342014	0.274997	1.45 (0.74 to 2.84)
autoimmune hepatitis	|| id:ebi-a-GCST90017110	Inverse variance weighted	15	0.280358	0.248049	0.258369	1.32 (0.81 to 2.15)
autoimmune hepatitis	|| id:ebi-a-GCST90017110	Simple mode	15	0.576479	0.578845	0.336196	1.78 (0.57 to 5.53)
autoimmune hepatitis	|| id:ebi-a-GCST90017110	Weighted mode	15	0.51736	0.502886	0.321029	1.68 (0.63 to 4.50)
autoimmune hepatitis	|| id:ebi-a-GCST90017111	MR Egger	12	0.311599	0.58084	0.603367	1.37 (0.44 to 4.26)
autoimmune hepatitis	|| id:ebi-a-GCST90017111	Weighted median	12	0.334478	0.373588	0.370621	1.40 (0.67 to 2.91)
autoimmune hepatitis	|| id:ebi-a-GCST90017111	Inverse variance weighted	12	0.157463	0.271822	0.562396	1.17 (0.69 to 1.99)
autoimmune hepatitis	|| id:ebi-a-GCST90017111	Simple mode	12	0.249277	0.551107	0.659828	1.28 (0.44 to 3.78)
autoimmune hepatitis	|| id:ebi-a-GCST90017111	Weighted mode	12	0.370704	0.500608	0.474502	1.45 (0.54 to 3.86)
autoimmune hepatitis	|| id:ebi-a-GCST90017112	MR Egger	8	0.773533	0.749685	0.341946	2.17 (0.50 to 9.42)
autoimmune hepatitis	|| id:ebi-a-GCST90017112	Weighted median	8	-0.36235	0.287341	0.207292	0.70 (0.40 to 1.22)
autoimmune hepatitis	|| id:ebi-a-GCST90017112	Inverse variance weighted	8	-0.149581	0.212	0.480455	0.86 (0.57 to 1.30)
autoimmune hepatitis	|| id:ebi-a-GCST90017112	Simple mode	8	-0.575799	0.484468	0.273383	0.56 (0.22 to 1.45)
autoimmune hepatitis	|| id:ebi-a-GCST90017112	Weighted mode	8	-0.552467	0.51438	0.318425	0.58 (0.21 to 1.58)
autoimmune hepatitis	|| id:ebi-a-GCST90017113	MR Egger	12	-0.21153	0.702838	0.769606	0.81 (0.20 to 3.21)
autoimmune hepatitis	|| id:ebi-a-GCST90017113	Weighted median	12	0.137898	0.186524	0.459724	1.15 (0.80 to 1.65)
autoimmune hepatitis	|| id:ebi-a-GCST90017113	Inverse variance weighted	12	0.0638576	0.154445	0.679266	1.07 (0.79 to 1.44)
autoimmune hepatitis	|| id:ebi-a-GCST90017113	Simple mode	12	0.363225	0.268581	0.2034	1.44 (0.85 to 2.43)
autoimmune hepatitis	|| id:ebi-a-GCST90017113	Weighted mode	12	0.243901	0.266274	0.379322	1.28 (0.76 to 2.15)
autoimmune hepatitis	|| id:ebi-a-GCST90017114	MR Egger	17	0.162629	0.610675	0.793627	1.18 (0.36 to 3.89)
autoimmune hepatitis	|| id:ebi-a-GCST90017114	Weighted median	17	-0.431217	0.310183	0.164469	0.65 (0.35 to 1.19)
autoimmune hepatitis	|| id:ebi-a-GCST90017114	Inverse variance weighted	17	-0.492885	0.269316	0.0672298	0.61 (0.36 to 1.04)
autoimmune hepatitis	|| id:ebi-a-GCST90017114	Simple mode	17	-0.760401	0.513595	0.15815	0.47 (0.17 to 1.28)
autoimmune hepatitis	|| id:ebi-a-GCST90017114	Weighted mode	17	-0.308941	0.376383	0.423812	0.73 (0.35 to 1.54)
autoimmune hepatitis	|| id:ebi-a-GCST90017115	MR Egger	9	0.531087	0.613124	0.415082	1.70 (0.51 to 5.66)
autoimmune hepatitis	|| id:ebi-a-GCST90017115	Weighted median	9	-0.0980907	0.210964	0.641957	0.91 (0.60 to 1.37)
autoimmune hepatitis	|| id:ebi-a-GCST90017115	Inverse variance weighted	9	-0.0230061	0.162236	0.887233	0.98 (0.71 to 1.34)
autoimmune hepatitis	|| id:ebi-a-GCST90017115	Simple mode	9	-0.155572	0.344944	0.663958	0.86 (0.44 to 1.68)
autoimmune hepatitis	|| id:ebi-a-GCST90017115	Weighted mode	9	-0.131034	0.34173	0.71138	0.88 (0.45 to 1.71)
autoimmune hepatitis	|| id:ebi-a-GCST90017116	MR Egger	12	-0.647449	0.934492	0.504185	0.52 (0.08 to 3.27)
autoimmune hepatitis	|| id:ebi-a-GCST90017116	Weighted median	12	-0.20697	0.393252	0.598677	0.81 (0.38 to 1.76)
autoimmune hepatitis	|| id:ebi-a-GCST90017116	Inverse variance weighted	12	-0.129722	0.313698	0.679222	0.88 (0.47 to 1.62)
autoimmune hepatitis	|| id:ebi-a-GCST90017116	Simple mode	12	0.634563	0.6933	0.379672	1.89 (0.48 to 7.34)
autoimmune hepatitis	|| id:ebi-a-GCST90017116	Weighted mode	12	-0.0573176	0.614408	0.927351	0.94 (0.28 to 3.15)
autoimmune hepatitis	|| id:ebi-a-GCST90017117	MR Egger	12	-0.609485	0.848867	0.489193	0.54 (0.10 to 2.87)
autoimmune hepatitis	|| id:ebi-a-GCST90017117	Weighted median	12	0.172412	0.290744	0.553179	1.19 (0.67 to 2.10)
autoimmune hepatitis	|| id:ebi-a-GCST90017117	Inverse variance weighted	12	-0.033678	0.242883	0.889719	0.97 (0.60 to 1.56)
autoimmune hepatitis	|| id:ebi-a-GCST90017117	Simple mode	12	0.0724647	0.447537	0.874306	1.08 (0.45 to 2.58)
autoimmune hepatitis	|| id:ebi-a-GCST90017117	Weighted mode	12	0.149849	0.424749	0.730911	1.16 (0.51 to 2.67)
autoimmune hepatitis	|| id:ebi-a-GCST90017118	MR Egger	12	-0.601392	0.563034	0.310569	0.55 (0.18 to 1.65)
autoimmune hepatitis	|| id:ebi-a-GCST90017118	Weighted median	12	-0.0406012	0.287732	0.887785	0.96 (0.55 to 1.69)
autoimmune hepatitis	|| id:ebi-a-GCST90017118	Inverse variance weighted	12	0.0565392	0.21382	0.791453	1.06 (0.70 to 1.61)
autoimmune hepatitis	|| id:ebi-a-GCST90017118	Simple mode	12	-0.280316	0.47682	0.568481	0.76 (0.30 to 1.92)
autoimmune hepatitis	|| id:ebi-a-GCST90017118	Weighted mode	12	-0.309905	0.477628	0.529754	0.73 (0.29 to 1.87)
primary biliary cirrhosis	|| id:ebi-a-GCST90016908	Wald ratio	1	-0.26076	0.398621	0.513012	0.77 (0.35 to 1.68)
primary biliary cirrhosis	|| id:ebi-a-GCST90016909	MR Egger	4	0.104196	0.497558	0.853519	1.11 (0.42 to 2.94)
primary biliary cirrhosis	|| id:ebi-a-GCST90016909	Weighted median	4	0.0141216	0.15412	0.926994	1.01 (0.75 to 1.37)
primary biliary cirrhosis	|| id:ebi-a-GCST90016909	Inverse variance weighted	4	0.025492	0.134283	0.849437	1.03 (0.79 to 1.33)
primary biliary cirrhosis	|| id:ebi-a-GCST90016909	Simple mode	4	0.00416085	0.211145	0.985515	1.00 (0.66 to 1.52)
primary biliary cirrhosis	|| id:ebi-a-GCST90016909	Weighted mode	4	0.000645157	0.196999	0.997593	1.00 (0.68 to 1.47)
primary biliary cirrhosis	|| id:ebi-a-GCST90016910	MR Egger	3	0.202911	1.56253	0.917788	1.22 (0.06 to 26.19)
primary biliary cirrhosis	|| id:ebi-a-GCST90016910	Weighted median	3	0.483008	0.369386	0.191011	1.62 (0.79 to 3.34)
primary biliary cirrhosis	|| id:ebi-a-GCST90016910	Inverse variance weighted	3	0.440479	0.287041	0.124894	1.55 (0.89 to 2.73)
primary biliary cirrhosis	|| id:ebi-a-GCST90016910	Simple mode	3	0.620945	0.477984	0.323503	1.86 (0.73 to 4.75)
primary biliary cirrhosis	|| id:ebi-a-GCST90016910	Weighted mode	3	0.632732	0.495307	0.329684	1.88 (0.71 to 4.97)
primary biliary cirrhosis	|| id:ebi-a-GCST90016911	MR Egger	6	-0.360887	0.617179	0.590119	0.70 (0.21 to 2.34)
primary biliary cirrhosis	|| id:ebi-a-GCST90016911	Weighted median	6	-0.0799039	0.228267	0.726305	0.92 (0.59 to 1.44)
primary biliary cirrhosis	|| id:ebi-a-GCST90016911	Inverse variance weighted	6	-0.0602805	0.177764	0.734531	0.94 (0.66 to 1.33)
primary biliary cirrhosis	|| id:ebi-a-GCST90016911	Simple mode	6	0.190914	0.324059	0.581382	1.21 (0.64 to 2.28)
primary biliary cirrhosis	|| id:ebi-a-GCST90016911	Weighted mode	6	-0.240793	0.283005	0.433701	0.79 (0.45 to 1.37)
primary biliary cirrhosis	|| id:ebi-a-GCST90016912	Inverse variance weighted	2	0.661319	1.11334	0.552515	1.94 (0.22 to 17.18)
primary biliary cirrhosis	|| id:ebi-a-GCST90016913	MR Egger	3	0.444309	1.93464	0.856286	1.56 (0.04 to 69.14)
primary biliary cirrhosis	|| id:ebi-a-GCST90016913	Weighted median	3	-0.210031	0.300998	0.485313	0.81 (0.45 to 1.46)
primary biliary cirrhosis	|| id:ebi-a-GCST90016913	Inverse variance weighted	3	-0.0925541	0.243628	0.70402	0.91 (0.57 to 1.47)
primary biliary cirrhosis	|| id:ebi-a-GCST90016913	Simple mode	3	-0.254385	0.349295	0.54217	0.78 (0.39 to 1.54)
primary biliary cirrhosis	|| id:ebi-a-GCST90016913	Weighted mode	3	-0.273882	0.357074	0.523243	0.76 (0.38 to 1.53)
primary biliary cirrhosis	|| id:ebi-a-GCST90016914	MR Egger	3	1.93229	0.863785	0.267621	6.91 (1.27 to 37.54)
primary biliary cirrhosis	|| id:ebi-a-GCST90016914	Weighted median	3	0.839739	0.345836	0.0151764	2.32 (1.18 to 4.56)
primary biliary cirrhosis	|| id:ebi-a-GCST90016914	Inverse variance weighted	3	0.778188	0.265097	0.0033303	2.18 (1.30 to 3.66)
primary biliary cirrhosis	|| id:ebi-a-GCST90016914	Simple mode	3	1.02612	0.459756	0.155298	2.79 (1.13 to 6.87)
primary biliary cirrhosis	|| id:ebi-a-GCST90016914	Weighted mode	3	1.01227	0.455282	0.156222	2.75 (1.13 to 6.72)
primary biliary cirrhosis	|| id:ebi-a-GCST90016915	MR Egger	4	-0.534601	0.397366	0.31075	0.59 (0.27 to 1.28)
primary biliary cirrhosis	|| id:ebi-a-GCST90016915	Weighted median	4	-0.683413	0.259397	0.00842302	0.50 (0.30 to 0.84)
primary biliary cirrhosis	|| id:ebi-a-GCST90016915	Inverse variance weighted	4	-0.656925	0.182767	0.000325221	0.52 (0.36 to 0.74)
primary biliary cirrhosis	|| id:ebi-a-GCST90016915	Simple mode	4	-0.729431	0.325326	0.110741	0.48 (0.25 to 0.91)
primary biliary cirrhosis	|| id:ebi-a-GCST90016915	Weighted mode	4	-0.697529	0.27657	0.0860204	0.50 (0.29 to 0.86)
primary biliary cirrhosis	|| id:ebi-a-GCST90016916	MR Egger	3	0.426778	1.123	0.768795	1.53 (0.17 to 13.84)
primary biliary cirrhosis	|| id:ebi-a-GCST90016916	Weighted median	3	-0.0258401	0.325045	0.936637	0.97 (0.52 to 1.84)
primary biliary cirrhosis	|| id:ebi-a-GCST90016916	Inverse variance weighted	3	-0.106002	0.273007	0.697811	0.90 (0.53 to 1.54)
primary biliary cirrhosis	|| id:ebi-a-GCST90016916	Simple mode	3	0.0133056	0.390872	0.975936	1.01 (0.47 to 2.18)
primary biliary cirrhosis	|| id:ebi-a-GCST90016916	Weighted mode	3	0.0133056	0.373599	0.974825	1.01 (0.49 to 2.11)
primary biliary cirrhosis	|| id:ebi-a-GCST90016917	MR Egger	3	0.1944	0.695297	0.826437	1.21 (0.31 to 4.75)
primary biliary cirrhosis	|| id:ebi-a-GCST90016917	Weighted median	3	-0.00420987	0.285328	0.988228	1.00 (0.57 to 1.74)
primary biliary cirrhosis	|| id:ebi-a-GCST90016917	Inverse variance weighted	3	-0.12166	0.227702	0.593136	0.89 (0.57 to 1.38)
primary biliary cirrhosis	|| id:ebi-a-GCST90016917	Simple mode	3	0.0615155	0.36307	0.881045	1.06 (0.52 to 2.17)
primary biliary cirrhosis	|| id:ebi-a-GCST90016917	Weighted mode	3	0.0678493	0.351227	0.864659	1.07 (0.54 to 2.13)
primary biliary cirrhosis	|| id:ebi-a-GCST90016918	MR Egger	3	-0.342802	0.304589	0.462466	0.71 (0.39 to 1.29)
primary biliary cirrhosis	|| id:ebi-a-GCST90016918	Weighted median	3	-0.0626625	0.120378	0.602683	0.94 (0.74 to 1.19)
primary biliary cirrhosis	|| id:ebi-a-GCST90016918	Inverse variance weighted	3	-0.116878	0.0989942	0.237739	0.89 (0.73 to 1.08)
primary biliary cirrhosis	|| id:ebi-a-GCST90016918	Simple mode	3	-0.06009	0.14737	0.722963	0.94 (0.71 to 1.26)
primary biliary cirrhosis	|| id:ebi-a-GCST90016918	Weighted mode	3	-0.053757	0.119834	0.697641	0.95 (0.75 to 1.20)
primary biliary cirrhosis	|| id:ebi-a-GCST90016919	MR Egger	4	0.0813714	0.619453	0.907513	1.08 (0.32 to 3.65)
primary biliary cirrhosis	|| id:ebi-a-GCST90016919	Weighted median	4	0.098704	0.156498	0.528235	1.10 (0.81 to 1.50)
primary biliary cirrhosis	|| id:ebi-a-GCST90016919	Inverse variance weighted	4	0.0747934	0.165864	0.652038	1.08 (0.78 to 1.49)
primary biliary cirrhosis	|| id:ebi-a-GCST90016919	Simple mode	4	0.289619	0.309303	0.418163	1.34 (0.73 to 2.45)
primary biliary cirrhosis	|| id:ebi-a-GCST90016919	Weighted mode	4	0.305309	0.29419	0.375668	1.36 (0.76 to 2.42)
primary biliary cirrhosis	|| id:ebi-a-GCST90016920	Inverse variance weighted	2	0.0549196	0.14813	0.710822	1.06 (0.79 to 1.41)
primary biliary cirrhosis	|| id:ebi-a-GCST90016921	MR Egger	4	0.017371	1.22964	0.990011	1.02 (0.09 to 11.33)
primary biliary cirrhosis	|| id:ebi-a-GCST90016921	Weighted median	4	0.153307	0.267721	0.566891	1.17 (0.69 to 1.97)
primary biliary cirrhosis	|| id:ebi-a-GCST90016921	Inverse variance weighted	4	0.0570299	0.216794	0.792504	1.06 (0.69 to 1.62)
primary biliary cirrhosis	|| id:ebi-a-GCST90016921	Simple mode	4	0.132556	0.338592	0.721584	1.14 (0.59 to 2.22)
primary biliary cirrhosis	|| id:ebi-a-GCST90016921	Weighted mode	4	0.153166	0.27866	0.620832	1.17 (0.68 to 2.01)
primary biliary cirrhosis	|| id:ebi-a-GCST90016922	Wald ratio	1	0.593506	0.450015	0.187216	1.81 (0.75 to 4.37)
primary biliary cirrhosis	|| id:ebi-a-GCST90016923	MR Egger	5	0.0702943	0.78479	0.934273	1.07 (0.23 to 5.00)
primary biliary cirrhosis	|| id:ebi-a-GCST90016923	Weighted median	5	-0.169433	0.219979	0.441168	0.84 (0.55 to 1.30)
primary biliary cirrhosis	|| id:ebi-a-GCST90016923	Inverse variance weighted	5	-0.11074	0.228475	0.627894	0.90 (0.57 to 1.40)
primary biliary cirrhosis	|| id:ebi-a-GCST90016923	Simple mode	5	-0.253941	0.364851	0.524744	0.78 (0.38 to 1.59)
primary biliary cirrhosis	|| id:ebi-a-GCST90016923	Weighted mode	5	-0.300026	0.360622	0.452211	0.74 (0.37 to 1.50)
primary biliary cirrhosis	|| id:ebi-a-GCST90016924	MR Egger	3	-0.536009	0.347648	0.366298	0.59 (0.30 to 1.16)
primary biliary cirrhosis	|| id:ebi-a-GCST90016924	Weighted median	3	0.0242175	0.0759162	0.749725	1.02 (0.88 to 1.19)
primary biliary cirrhosis	|| id:ebi-a-GCST90016924	Inverse variance weighted	3	0.0373468	0.0844514	0.658324	1.04 (0.88 to 1.22)
primary biliary cirrhosis	|| id:ebi-a-GCST90016924	Simple mode	3	-0.0708003	0.165528	0.710504	0.93 (0.67 to 1.29)
primary biliary cirrhosis	|| id:ebi-a-GCST90016924	Weighted mode	3	0.0178184	0.0680443	0.817929	1.02 (0.89 to 1.16)
primary biliary cirrhosis	|| id:ebi-a-GCST90016925	Wald ratio	1	0.121398	0.284552	0.66965	1.13 (0.65 to 1.97)
primary biliary cirrhosis	|| id:ebi-a-GCST90016926	MR Egger	5	0.582269	1.46363	0.717377	1.79 (0.10 to 31.53)
primary biliary cirrhosis	|| id:ebi-a-GCST90016926	Weighted median	5	-0.198795	0.263446	0.450493	0.82 (0.49 to 1.37)
primary biliary cirrhosis	|| id:ebi-a-GCST90016926	Inverse variance weighted	5	-0.243373	0.198322	0.219763	0.78 (0.53 to 1.16)
primary biliary cirrhosis	|| id:ebi-a-GCST90016926	Simple mode	5	-0.17464	0.334902	0.629582	0.84 (0.44 to 1.62)
primary biliary cirrhosis	|| id:ebi-a-GCST90016926	Weighted mode	5	-0.164467	0.353827	0.666233	0.85 (0.42 to 1.70)
primary biliary cirrhosis	|| id:ebi-a-GCST90016928	Inverse variance weighted	2	0.114074	0.19272	0.553906	1.12 (0.77 to 1.64)
primary biliary cirrhosis	|| id:ebi-a-GCST90016929	MR Egger	3	0.583104	1.18384	0.708636	1.79 (0.18 to 18.24)
primary biliary cirrhosis	|| id:ebi-a-GCST90016929	Weighted median	3	0.0806803	0.31083	0.7952	1.08 (0.59 to 1.99)
primary biliary cirrhosis	|| id:ebi-a-GCST90016929	Inverse variance weighted	3	0.129482	0.253727	0.609827	1.14 (0.69 to 1.87)
primary biliary cirrhosis	|| id:ebi-a-GCST90016929	Simple mode	3	0.0624894	0.334253	0.868945	1.06 (0.55 to 2.05)
primary biliary cirrhosis	|| id:ebi-a-GCST90016929	Weighted mode	3	0.0605325	0.338297	0.874476	1.06 (0.55 to 2.06)
primary biliary cirrhosis	|| id:ebi-a-GCST90016931	MR Egger	3	2.02961	0.962565	0.281924	7.61 (1.15 to 50.21)
primary biliary cirrhosis	|| id:ebi-a-GCST90016931	Weighted median	3	0.01239	0.339333	0.970874	1.01 (0.52 to 1.97)
primary biliary cirrhosis	|| id:ebi-a-GCST90016931	Inverse variance weighted	3	0.0556202	0.362527	0.878064	1.06 (0.52 to 2.15)
primary biliary cirrhosis	|| id:ebi-a-GCST90016931	Simple mode	3	0.089826	0.442247	0.857837	1.09 (0.46 to 2.60)
primary biliary cirrhosis	|| id:ebi-a-GCST90016931	Weighted mode	3	-0.0785925	0.452898	0.878208	0.92 (0.38 to 2.25)
primary biliary cirrhosis	|| id:ebi-a-GCST90016932	MR Egger	9	-0.276653	0.353847	0.45993	0.76 (0.38 to 1.52)
primary biliary cirrhosis	|| id:ebi-a-GCST90016932	Weighted median	9	-0.1244	0.158341	0.432075	0.88 (0.65 to 1.20)
primary biliary cirrhosis	|| id:ebi-a-GCST90016932	Inverse variance weighted	9	-0.0682583	0.116563	0.55815	0.93 (0.74 to 1.17)
primary biliary cirrhosis	|| id:ebi-a-GCST90016932	Simple mode	9	-0.141447	0.238807	0.570003	0.87 (0.54 to 1.39)
primary biliary cirrhosis	|| id:ebi-a-GCST90016932	Weighted mode	9	-0.149878	0.229033	0.531217	0.86 (0.55 to 1.35)
primary biliary cirrhosis	|| id:ebi-a-GCST90016933	MR Egger	3	1.93229	0.863785	0.267621	6.91 (1.27 to 37.54)
primary biliary cirrhosis	|| id:ebi-a-GCST90016933	Weighted median	3	0.839739	0.340237	0.0135832	2.32 (1.19 to 4.51)
primary biliary cirrhosis	|| id:ebi-a-GCST90016933	Inverse variance weighted	3	0.778188	0.265097	0.0033303	2.18 (1.30 to 3.66)
primary biliary cirrhosis	|| id:ebi-a-GCST90016933	Simple mode	3	1.02612	0.431284	0.140391	2.79 (1.20 to 6.50)
primary biliary cirrhosis	|| id:ebi-a-GCST90016933	Weighted mode	3	1.01227	0.477879	0.16832	2.75 (1.08 to 7.02)
primary biliary cirrhosis	|| id:ebi-a-GCST90016934	MR Egger	3	-3.35285	2.32263	0.385685	0.03 (0.00 to 3.32)
primary biliary cirrhosis	|| id:ebi-a-GCST90016934	Weighted median	3	-0.027436	0.242027	0.909746	0.97 (0.61 to 1.56)
primary biliary cirrhosis	|| id:ebi-a-GCST90016934	Inverse variance weighted	3	0.108698	0.20471	0.595429	1.11 (0.75 to 1.67)
primary biliary cirrhosis	|| id:ebi-a-GCST90016934	Simple mode	3	-0.0759065	0.30142	0.824687	0.93 (0.51 to 1.67)
primary biliary cirrhosis	|| id:ebi-a-GCST90016934	Weighted mode	3	-0.091134	0.302993	0.79197	0.91 (0.50 to 1.65)
primary biliary cirrhosis	|| id:ebi-a-GCST90016935	MR Egger	3	-0.525198	0.548817	0.513998	0.59 (0.20 to 1.73)
primary biliary cirrhosis	|| id:ebi-a-GCST90016935	Weighted median	3	-0.67295	0.26998	0.0126813	0.51 (0.30 to 0.87)
primary biliary cirrhosis	|| id:ebi-a-GCST90016935	Inverse variance weighted	3	-0.638338	0.217922	0.0033984	0.53 (0.34 to 0.81)
primary biliary cirrhosis	|| id:ebi-a-GCST90016935	Simple mode	3	-0.759782	0.334602	0.151167	0.47 (0.24 to 0.90)
primary biliary cirrhosis	|| id:ebi-a-GCST90016935	Weighted mode	3	-0.709102	0.306253	0.146594	0.49 (0.27 to 0.90)
primary biliary cirrhosis	|| id:ebi-a-GCST90016937	MR Egger	3	0.426778	1.123	0.768795	1.53 (0.17 to 13.84)
primary biliary cirrhosis	|| id:ebi-a-GCST90016937	Weighted median	3	-0.0258401	0.325199	0.936667	0.97 (0.52 to 1.84)
primary biliary cirrhosis	|| id:ebi-a-GCST90016937	Inverse variance weighted	3	-0.106002	0.273007	0.697811	0.90 (0.53 to 1.54)
primary biliary cirrhosis	|| id:ebi-a-GCST90016937	Simple mode	3	0.0133056	0.375539	0.974955	1.01 (0.49 to 2.12)
primary biliary cirrhosis	|| id:ebi-a-GCST90016937	Weighted mode	3	0.0133056	0.362441	0.97405	1.01 (0.50 to 2.06)
primary biliary cirrhosis	|| id:ebi-a-GCST90016938	MR Egger	3	-0.234512	0.669038	0.785371	0.79 (0.21 to 2.94)
primary biliary cirrhosis	|| id:ebi-a-GCST90016938	Weighted median	3	-0.145962	0.120048	0.224037	0.86 (0.68 to 1.09)
primary biliary cirrhosis	|| id:ebi-a-GCST90016938	Inverse variance weighted	3	-0.128172	0.102112	0.2094	0.88 (0.72 to 1.07)
primary biliary cirrhosis	|| id:ebi-a-GCST90016938	Simple mode	3	-0.146486	0.137305	0.397761	0.86 (0.66 to 1.13)
primary biliary cirrhosis	|| id:ebi-a-GCST90016938	Weighted mode	3	-0.146486	0.131832	0.382181	0.86 (0.67 to 1.12)
primary biliary cirrhosis	|| id:ebi-a-GCST90016939	MR Egger	4	0.112669	0.667809	0.881541	1.12 (0.30 to 4.14)
primary biliary cirrhosis	|| id:ebi-a-GCST90016939	Weighted median	4	0.00622259	0.23592	0.978958	1.01 (0.63 to 1.60)
primary biliary cirrhosis	|| id:ebi-a-GCST90016939	Inverse variance weighted	4	-0.0206648	0.195887	0.915984	0.98 (0.67 to 1.44)
primary biliary cirrhosis	|| id:ebi-a-GCST90016939	Simple mode	4	0.0124585	0.297172	0.969194	1.01 (0.57 to 1.81)
primary biliary cirrhosis	|| id:ebi-a-GCST90016939	Weighted mode	4	0.0454789	0.291996	0.886119	1.05 (0.59 to 1.85)
primary biliary cirrhosis	|| id:ebi-a-GCST90016940	MR Egger	9	0.304741	0.290038	0.328312	1.36 (0.77 to 2.39)
primary biliary cirrhosis	|| id:ebi-a-GCST90016940	Weighted median	9	0.239836	0.175871	0.172659	1.27 (0.90 to 1.79)
primary biliary cirrhosis	|| id:ebi-a-GCST90016940	Inverse variance weighted	9	0.21414	0.131016	0.102164	1.24 (0.96 to 1.60)
primary biliary cirrhosis	|| id:ebi-a-GCST90016940	Simple mode	9	0.336016	0.293521	0.285394	1.40 (0.79 to 2.49)
primary biliary cirrhosis	|| id:ebi-a-GCST90016940	Weighted mode	9	0.302305	0.260374	0.279095	1.35 (0.81 to 2.25)
primary biliary cirrhosis	|| id:ebi-a-GCST90016941	Inverse variance weighted	2	0.0862018	0.266471	0.746321	1.09 (0.65 to 1.84)
primary biliary cirrhosis	|| id:ebi-a-GCST90016942	Inverse variance weighted	2	0.0549196	0.14813	0.710822	1.06 (0.79 to 1.41)
primary biliary cirrhosis	|| id:ebi-a-GCST90016943	MR Egger	3	0.83679	1.31538	0.639302	2.31 (0.18 to 30.41)
primary biliary cirrhosis	|| id:ebi-a-GCST90016943	Weighted median	3	-0.165974	0.187092	0.375012	0.85 (0.59 to 1.22)
primary biliary cirrhosis	|| id:ebi-a-GCST90016943	Inverse variance weighted	3	-0.0369714	0.153686	0.809893	0.96 (0.71 to 1.30)
primary biliary cirrhosis	|| id:ebi-a-GCST90016943	Simple mode	3	-0.178922	0.23872	0.53172	0.84 (0.52 to 1.34)
primary biliary cirrhosis	|| id:ebi-a-GCST90016943	Weighted mode	3	-0.176324	0.207813	0.485529	0.84 (0.56 to 1.26)
primary biliary cirrhosis	|| id:ebi-a-GCST90016944	MR Egger	6	0.236215	0.29696	0.470889	1.27 (0.71 to 2.27)
primary biliary cirrhosis	|| id:ebi-a-GCST90016944	Weighted median	6	0.00154947	0.136598	0.99095	1.00 (0.77 to 1.31)
primary biliary cirrhosis	|| id:ebi-a-GCST90016944	Inverse variance weighted	6	0.0633021	0.109184	0.562067	1.07 (0.86 to 1.32)
primary biliary cirrhosis	|| id:ebi-a-GCST90016944	Simple mode	6	-0.0227854	0.202023	0.914588	0.98 (0.66 to 1.45)
primary biliary cirrhosis	|| id:ebi-a-GCST90016944	Weighted mode	6	-0.0510728	0.195524	0.804348	0.95 (0.65 to 1.39)
primary biliary cirrhosis	|| id:ebi-a-GCST90016945	MR Egger	3	0.355823	0.901001	0.760555	1.43 (0.24 to 8.35)
primary biliary cirrhosis	|| id:ebi-a-GCST90016945	Weighted median	3	0.197383	0.244336	0.419186	1.22 (0.75 to 1.97)
primary biliary cirrhosis	|| id:ebi-a-GCST90016945	Inverse variance weighted	3	0.263036	0.193872	0.174861	1.30 (0.89 to 1.90)
primary biliary cirrhosis	|| id:ebi-a-GCST90016945	Simple mode	3	0.162687	0.283957	0.624521	1.18 (0.67 to 2.05)
primary biliary cirrhosis	|| id:ebi-a-GCST90016945	Weighted mode	3	0.159463	0.26262	0.605473	1.17 (0.70 to 1.96)
primary biliary cirrhosis	|| id:ebi-a-GCST90016946	MR Egger	5	-0.237236	0.268679	0.442274	0.79 (0.47 to 1.34)
primary biliary cirrhosis	|| id:ebi-a-GCST90016946	Weighted median	5	-0.0916861	0.184849	0.61989	0.91 (0.64 to 1.31)
primary biliary cirrhosis	|| id:ebi-a-GCST90016946	Inverse variance weighted	5	-0.114641	0.145096	0.429465	0.89 (0.67 to 1.19)
primary biliary cirrhosis	|| id:ebi-a-GCST90016946	Simple mode	5	0.0102035	0.224691	0.965956	1.01 (0.65 to 1.57)
primary biliary cirrhosis	|| id:ebi-a-GCST90016946	Weighted mode	5	-0.0779933	0.207739	0.726395	0.92 (0.62 to 1.39)
primary biliary cirrhosis	|| id:ebi-a-GCST90016947	MR Egger	7	0.511923	0.90353	0.595485	1.67 (0.28 to 9.80)
primary biliary cirrhosis	|| id:ebi-a-GCST90016947	Weighted median	7	-0.189542	0.206616	0.35895	0.83 (0.55 to 1.24)
primary biliary cirrhosis	|| id:ebi-a-GCST90016947	Inverse variance weighted	7	-0.120709	0.168786	0.474511	0.89 (0.64 to 1.23)
primary biliary cirrhosis	|| id:ebi-a-GCST90016947	Simple mode	7	-0.221181	0.298116	0.486146	0.80 (0.45 to 1.44)
primary biliary cirrhosis	|| id:ebi-a-GCST90016947	Weighted mode	7	-0.215874	0.280386	0.470566	0.81 (0.47 to 1.40)
primary biliary cirrhosis	|| id:ebi-a-GCST90016948	MR Egger	7	0.139252	0.440468	0.764663	1.15 (0.48 to 2.73)
primary biliary cirrhosis	|| id:ebi-a-GCST90016948	Weighted median	7	-0.0564153	0.180633	0.754797	0.95 (0.66 to 1.35)
primary biliary cirrhosis	|| id:ebi-a-GCST90016948	Inverse variance weighted	7	-0.177641	0.138163	0.198537	0.84 (0.64 to 1.10)
primary biliary cirrhosis	|| id:ebi-a-GCST90016948	Simple mode	7	-0.0630452	0.255928	0.813631	0.94 (0.57 to 1.55)
primary biliary cirrhosis	|| id:ebi-a-GCST90016948	Weighted mode	7	-0.0122834	0.242319	0.961217	0.99 (0.61 to 1.59)
primary biliary cirrhosis	|| id:ebi-a-GCST90016949	MR Egger	6	0.194295	0.720473	0.800749	1.21 (0.30 to 4.98)
primary biliary cirrhosis	|| id:ebi-a-GCST90016949	Weighted median	6	0.025474	0.16183	0.87492	1.03 (0.75 to 1.41)
primary biliary cirrhosis	|| id:ebi-a-GCST90016949	Inverse variance weighted	6	-0.00580017	0.119796	0.961384	0.99 (0.79 to 1.26)
primary biliary cirrhosis	|| id:ebi-a-GCST90016949	Simple mode	6	0.0222835	0.230319	0.926683	1.02 (0.65 to 1.61)
primary biliary cirrhosis	|| id:ebi-a-GCST90016949	Weighted mode	6	0.0454504	0.205536	0.833737	1.05 (0.70 to 1.57)
primary biliary cirrhosis	|| id:ebi-a-GCST90016950	MR Egger	6	-0.243954	0.410641	0.584428	0.78 (0.35 to 1.75)
primary biliary cirrhosis	|| id:ebi-a-GCST90016950	Weighted median	6	-0.0850831	0.192774	0.658951	0.92 (0.63 to 1.34)
primary biliary cirrhosis	|| id:ebi-a-GCST90016950	Inverse variance weighted	6	-0.153915	0.160289	0.336937	0.86 (0.63 to 1.17)
primary biliary cirrhosis	|| id:ebi-a-GCST90016950	Simple mode	6	-0.0889757	0.255737	0.742069	0.91 (0.55 to 1.51)
primary biliary cirrhosis	|| id:ebi-a-GCST90016950	Weighted mode	6	-0.0867877	0.258665	0.750852	0.92 (0.55 to 1.52)
primary biliary cirrhosis	|| id:ebi-a-GCST90016951	Inverse variance weighted	2	-0.0147743	0.279395	0.957828	0.99 (0.57 to 1.70)
primary biliary cirrhosis	|| id:ebi-a-GCST90016952	MR Egger	6	0.16673	1.17905	0.894382	1.18 (0.12 to 11.91)
primary biliary cirrhosis	|| id:ebi-a-GCST90016952	Weighted median	6	0.0183247	0.0562068	0.744407	1.02 (0.91 to 1.14)
primary biliary cirrhosis	|| id:ebi-a-GCST90016952	Inverse variance weighted	6	0.0219447	0.0761472	0.773203	1.02 (0.88 to 1.19)
primary biliary cirrhosis	|| id:ebi-a-GCST90016952	Simple mode	6	0.406956	0.285092	0.212803	1.50 (0.86 to 2.63)
primary biliary cirrhosis	|| id:ebi-a-GCST90016952	Weighted mode	6	0.0171075	0.0557636	0.771371	1.02 (0.91 to 1.13)
primary biliary cirrhosis	|| id:ebi-a-GCST90016956	MR Egger	9	0.204385	0.210876	0.364724	1.23 (0.81 to 1.85)
primary biliary cirrhosis	|| id:ebi-a-GCST90016956	Weighted median	9	0.081166	0.139392	0.560373	1.08 (0.83 to 1.43)
primary biliary cirrhosis	|| id:ebi-a-GCST90016956	Inverse variance weighted	9	0.0773202	0.105748	0.464673	1.08 (0.88 to 1.33)
primary biliary cirrhosis	|| id:ebi-a-GCST90016956	Simple mode	9	0.134664	0.199946	0.519609	1.14 (0.77 to 1.69)
primary biliary cirrhosis	|| id:ebi-a-GCST90016956	Weighted mode	9	0.0807209	0.161898	0.631486	1.08 (0.79 to 1.49)
primary biliary cirrhosis	|| id:ebi-a-GCST90016957	MR Egger	5	0.0712254	0.785114	0.933433	1.07 (0.23 to 5.00)
primary biliary cirrhosis	|| id:ebi-a-GCST90016957	Weighted median	5	-0.169235	0.234859	0.471167	0.84 (0.53 to 1.34)
primary biliary cirrhosis	|| id:ebi-a-GCST90016957	Inverse variance weighted	5	-0.110639	0.228456	0.628179	0.90 (0.57 to 1.40)
primary biliary cirrhosis	|| id:ebi-a-GCST90016957	Simple mode	5	-0.254234	0.36973	0.529489	0.78 (0.38 to 1.60)
primary biliary cirrhosis	|| id:ebi-a-GCST90016957	Weighted mode	5	-0.300312	0.337999	0.424474	0.74 (0.38 to 1.44)
primary biliary cirrhosis	|| id:ebi-a-GCST90016958	Inverse variance weighted	2	-0.162829	0.12912	0.207284	0.85 (0.66 to 1.09)
primary biliary cirrhosis	|| id:ebi-a-GCST90016959	Wald ratio	1	0.118674	0.278168	0.66965	1.13 (0.65 to 1.94)
primary biliary cirrhosis	|| id:ebi-a-GCST90016960	MR Egger	3	-1.2335	0.871764	0.39167	0.29 (0.05 to 1.61)
primary biliary cirrhosis	|| id:ebi-a-GCST90016960	Weighted median	3	-0.174759	0.229908	0.447179	0.84 (0.54 to 1.32)
primary biliary cirrhosis	|| id:ebi-a-GCST90016960	Inverse variance weighted	3	-0.358541	0.200254	0.0733838	0.70 (0.47 to 1.03)
primary biliary cirrhosis	|| id:ebi-a-GCST90016960	Simple mode	3	-0.169293	0.264312	0.587437	0.84 (0.50 to 1.42)
primary biliary cirrhosis	|| id:ebi-a-GCST90016960	Weighted mode	3	-0.170664	0.258055	0.576389	0.84 (0.51 to 1.40)
primary biliary cirrhosis	|| id:ebi-a-GCST90016961	MR Egger	5	0.0672166	0.784611	0.937127	1.07 (0.23 to 4.98)
primary biliary cirrhosis	|| id:ebi-a-GCST90016961	Weighted median	5	-0.170171	0.225969	0.451407	0.84 (0.54 to 1.31)
primary biliary cirrhosis	|| id:ebi-a-GCST90016961	Inverse variance weighted	5	-0.110947	0.228111	0.626704	0.89 (0.57 to 1.40)
primary biliary cirrhosis	|| id:ebi-a-GCST90016961	Simple mode	5	-0.252846	0.373683	0.535747	0.78 (0.37 to 1.62)
primary biliary cirrhosis	|| id:ebi-a-GCST90016961	Weighted mode	5	-0.305367	0.360339	0.444477	0.74 (0.36 to 1.49)
primary biliary cirrhosis	|| id:ebi-a-GCST90016962	MR Egger	6	1.82136	0.965292	0.132231	6.18 (0.93 to 40.99)
primary biliary cirrhosis	|| id:ebi-a-GCST90016962	Weighted median	6	-0.261885	0.267506	0.327588	0.77 (0.46 to 1.30)
primary biliary cirrhosis	|| id:ebi-a-GCST90016962	Inverse variance weighted	6	-0.227567	0.252113	0.366717	0.80 (0.49 to 1.31)
primary biliary cirrhosis	|| id:ebi-a-GCST90016962	Simple mode	6	-0.233514	0.350404	0.534657	0.79 (0.40 to 1.57)
primary biliary cirrhosis	|| id:ebi-a-GCST90016962	Weighted mode	6	-0.245572	0.337625	0.499627	0.78 (0.40 to 1.52)
primary biliary cirrhosis	|| id:ebi-a-GCST90016963	Inverse variance weighted	2	-0.178569	0.124649	0.151982	0.84 (0.66 to 1.07)
primary biliary cirrhosis	|| id:ebi-a-GCST90016964	Wald ratio	1	-0.00688438	0.201295	0.972717	0.99 (0.67 to 1.47)
primary biliary cirrhosis	|| id:ebi-a-GCST90016965	MR Egger	6	-0.00484132	0.916448	0.996038	1.00 (0.17 to 6.00)
primary biliary cirrhosis	|| id:ebi-a-GCST90016965	Weighted median	6	-0.0717888	0.129279	0.578688	0.93 (0.72 to 1.20)
primary biliary cirrhosis	|| id:ebi-a-GCST90016965	Inverse variance weighted	6	-0.016455	0.117763	0.888873	0.98 (0.78 to 1.24)
primary biliary cirrhosis	|| id:ebi-a-GCST90016965	Simple mode	6	-0.163347	0.218987	0.489277	0.85 (0.55 to 1.30)
primary biliary cirrhosis	|| id:ebi-a-GCST90016965	Weighted mode	6	-0.152768	0.205995	0.491665	0.86 (0.57 to 1.29)
primary biliary cirrhosis	|| id:ebi-a-GCST90016966	MR Egger	3	1.67886	1.71855	0.507437	5.36 (0.18 to 155.59)
primary biliary cirrhosis	|| id:ebi-a-GCST90016966	Weighted median	3	0.0366965	0.323413	0.909661	1.04 (0.55 to 1.96)
primary biliary cirrhosis	|| id:ebi-a-GCST90016966	Inverse variance weighted	3	0.330489	0.345085	0.338212	1.39 (0.71 to 2.74)
primary biliary cirrhosis	|| id:ebi-a-GCST90016966	Simple mode	3	0.0260189	0.411074	0.955288	1.03 (0.46 to 2.30)
primary biliary cirrhosis	|| id:ebi-a-GCST90016966	Weighted mode	3	0.0260189	0.358441	0.948739	1.03 (0.51 to 2.07)
primary biliary cirrhosis	|| id:ebi-a-GCST90016967	MR Egger	7	0.183149	0.415985	0.678118	1.20 (0.53 to 2.71)
primary biliary cirrhosis	|| id:ebi-a-GCST90016967	Weighted median	7	-0.0624019	0.156613	0.690301	0.94 (0.69 to 1.28)
primary biliary cirrhosis	|| id:ebi-a-GCST90016967	Inverse variance weighted	7	-0.137205	0.127971	0.283652	0.87 (0.68 to 1.12)
primary biliary cirrhosis	|| id:ebi-a-GCST90016967	Simple mode	7	-0.109846	0.237047	0.659415	0.90 (0.56 to 1.43)
primary biliary cirrhosis	|| id:ebi-a-GCST90016967	Weighted mode	7	-0.0427923	0.169288	0.808877	0.96 (0.69 to 1.34)
primary biliary cirrhosis	|| id:ebi-a-GCST90016969	MR Egger	5	0.304354	0.509083	0.592064	1.36 (0.50 to 3.68)
primary biliary cirrhosis	|| id:ebi-a-GCST90016969	Weighted median	5	0.159836	0.239011	0.50366	1.17 (0.73 to 1.87)
primary biliary cirrhosis	|| id:ebi-a-GCST90016969	Inverse variance weighted	5	0.248778	0.181743	0.171049	1.28 (0.90 to 1.83)
primary biliary cirrhosis	|| id:ebi-a-GCST90016969	Simple mode	5	0.128639	0.305907	0.695717	1.14 (0.62 to 2.07)
primary biliary cirrhosis	|| id:ebi-a-GCST90016969	Weighted mode	5	0.132009	0.287698	0.67017	1.14 (0.65 to 2.01)
primary biliary cirrhosis	|| id:ebi-a-GCST90016970	Wald ratio	1	-0.114811	0.486879	0.81358	0.89 (0.34 to 2.32)
primary biliary cirrhosis	|| id:ebi-a-GCST90016971	MR Egger	3	-1.2894	7.77979	0.895439	0.28 (0.00 to 1154272.29)
primary biliary cirrhosis	|| id:ebi-a-GCST90016971	Weighted median	3	0.0484506	0.326137	0.881902	1.05 (0.55 to 1.99)
primary biliary cirrhosis	|| id:ebi-a-GCST90016971	Inverse variance weighted	3	-0.054229	0.447528	0.903553	0.95 (0.39 to 2.28)
primary biliary cirrhosis	|| id:ebi-a-GCST90016971	Simple mode	3	0.275297	0.447492	0.601098	1.32 (0.55 to 3.17)
primary biliary cirrhosis	|| id:ebi-a-GCST90016971	Weighted mode	3	0.151874	0.387053	0.732641	1.16 (0.55 to 2.49)
primary biliary cirrhosis	|| id:ebi-a-GCST90016972	Wald ratio	1	-1.40353	0.497329	0.00477053	0.25 (0.09 to 0.65)
primary biliary cirrhosis	|| id:ebi-a-GCST90016973	MR Egger	3	-0.452461	0.548299	0.560781	0.64 (0.22 to 1.86)
primary biliary cirrhosis	|| id:ebi-a-GCST90016973	Weighted median	3	0.283046	0.343779	0.410317	1.33 (0.68 to 2.60)
primary biliary cirrhosis	|| id:ebi-a-GCST90016973	Inverse variance weighted	3	0.227898	0.314036	0.468018	1.26 (0.68 to 2.32)
primary biliary cirrhosis	|| id:ebi-a-GCST90016973	Simple mode	3	0.656318	0.495492	0.316401	1.93 (0.73 to 5.09)
primary biliary cirrhosis	|| id:ebi-a-GCST90016973	Weighted mode	3	0.62074	0.496585	0.337728	1.86 (0.70 to 4.92)
primary biliary cirrhosis	|| id:ebi-a-GCST90016974	MR Egger	5	-0.415093	0.490461	0.459535	0.66 (0.25 to 1.73)
primary biliary cirrhosis	|| id:ebi-a-GCST90016974	Weighted median	5	0.233076	0.223369	0.296737	1.26 (0.81 to 1.96)
primary biliary cirrhosis	|| id:ebi-a-GCST90016974	Inverse variance weighted	5	0.329483	0.168562	0.050622	1.39 (1.00 to 1.93)
primary biliary cirrhosis	|| id:ebi-a-GCST90016974	Simple mode	5	0.15775	0.271607	0.592525	1.17 (0.69 to 1.99)
primary biliary cirrhosis	|| id:ebi-a-GCST90016974	Weighted mode	5	0.182104	0.28143	0.55285	1.20 (0.69 to 2.08)
primary biliary cirrhosis	|| id:ebi-a-GCST90016975	Inverse variance weighted	2	0.144222	0.13895	0.299298	1.16 (0.88 to 1.52)
primary biliary cirrhosis	|| id:ebi-a-GCST90016976	MR Egger	5	0.187015	1.17259	0.883417	1.21 (0.12 to 12.00)
primary biliary cirrhosis	|| id:ebi-a-GCST90016976	Weighted median	5	0.203767	0.134066	0.128536	1.23 (0.94 to 1.59)
primary biliary cirrhosis	|| id:ebi-a-GCST90016976	Inverse variance weighted	5	0.209118	0.113165	0.0646158	1.23 (0.99 to 1.54)
primary biliary cirrhosis	|| id:ebi-a-GCST90016976	Simple mode	5	0.205318	0.171042	0.296214	1.23 (0.88 to 1.72)
primary biliary cirrhosis	|| id:ebi-a-GCST90016976	Weighted mode	5	0.204635	0.170477	0.296225	1.23 (0.88 to 1.71)
primary biliary cirrhosis	|| id:ebi-a-GCST90016977	MR Egger	3	-0.733291	1.44527	0.701089	0.48 (0.03 to 8.16)
primary biliary cirrhosis	|| id:ebi-a-GCST90016977	Weighted median	3	-0.0736785	0.124388	0.553632	0.93 (0.73 to 1.19)
primary biliary cirrhosis	|| id:ebi-a-GCST90016977	Inverse variance weighted	3	-0.0495419	0.105352	0.638174	0.95 (0.77 to 1.17)
primary biliary cirrhosis	|| id:ebi-a-GCST90016977	Simple mode	3	-0.0849897	0.136601	0.597306	0.92 (0.70 to 1.20)
primary biliary cirrhosis	|| id:ebi-a-GCST90016977	Weighted mode	3	-0.0814368	0.139594	0.618659	0.92 (0.70 to 1.21)
primary biliary cirrhosis	|| id:ebi-a-GCST90016978	MR Egger	3	1.09663	0.598261	0.31794	2.99 (0.93 to 9.67)
primary biliary cirrhosis	|| id:ebi-a-GCST90016978	Weighted median	3	0.0286683	0.360841	0.936676	1.03 (0.51 to 2.09)
primary biliary cirrhosis	|| id:ebi-a-GCST90016978	Inverse variance weighted	3	-0.0202738	0.379371	0.957381	0.98 (0.47 to 2.06)
primary biliary cirrhosis	|| id:ebi-a-GCST90016978	Simple mode	3	0.21086	0.482339	0.704668	1.23 (0.48 to 3.18)
primary biliary cirrhosis	|| id:ebi-a-GCST90016978	Weighted mode	3	0.120723	0.462547	0.818512	1.13 (0.46 to 2.79)
primary biliary cirrhosis	|| id:ebi-a-GCST90016979	Inverse variance weighted	2	-0.0568344	0.0953164	0.550995	0.94 (0.78 to 1.14)
primary biliary cirrhosis	|| id:ebi-a-GCST90016980	Wald ratio	1	0.0995083	0.169324	0.556748	1.10 (0.79 to 1.54)
primary biliary cirrhosis	|| id:ebi-a-GCST90016981	Wald ratio	1	0.651045	0.413288	0.115192	1.92 (0.85 to 4.31)
primary biliary cirrhosis	|| id:ebi-a-GCST90016982	Inverse variance weighted	2	-0.111291	0.166984	0.505108	0.89 (0.64 to 1.24)
primary biliary cirrhosis	|| id:ebi-a-GCST90016983	MR Egger	4	-0.632858	0.871443	0.543195	0.53 (0.10 to 2.93)
primary biliary cirrhosis	|| id:ebi-a-GCST90016983	Weighted median	4	-0.0306785	0.259689	0.90596	0.97 (0.58 to 1.61)
primary biliary cirrhosis	|| id:ebi-a-GCST90016983	Inverse variance weighted	4	0.0437693	0.274139	0.873148	1.04 (0.61 to 1.79)
primary biliary cirrhosis	|| id:ebi-a-GCST90016983	Simple mode	4	-0.164866	0.3978	0.7064	0.85 (0.39 to 1.85)
primary biliary cirrhosis	|| id:ebi-a-GCST90016983	Weighted mode	4	-0.134056	0.398758	0.758873	0.87 (0.40 to 1.91)
primary biliary cirrhosis	|| id:ebi-a-GCST90016984	Inverse variance weighted	2	0.130056	0.555988	0.815048	1.14 (0.38 to 3.39)
primary biliary cirrhosis	|| id:ebi-a-GCST90016985	Inverse variance weighted	2	-0.524522	0.299413	0.079802	0.59 (0.33 to 1.06)
primary biliary cirrhosis	|| id:ebi-a-GCST90016986	Inverse variance weighted	2	-0.0126161	0.497535	0.97977	0.99 (0.37 to 2.62)
primary biliary cirrhosis	|| id:ebi-a-GCST90016987	MR Egger	4	-0.374477	1.12189	0.770286	0.69 (0.08 to 6.20)
primary biliary cirrhosis	|| id:ebi-a-GCST90016987	Weighted median	4	0.0541321	0.176319	0.758834	1.06 (0.75 to 1.49)
primary biliary cirrhosis	|| id:ebi-a-GCST90016987	Inverse variance weighted	4	0.0185806	0.149193	0.900887	1.02 (0.76 to 1.36)
primary biliary cirrhosis	|| id:ebi-a-GCST90016987	Simple mode	4	0.0705373	0.226208	0.775588	1.07 (0.69 to 1.67)
primary biliary cirrhosis	|| id:ebi-a-GCST90016987	Weighted mode	4	0.0783353	0.232025	0.757895	1.08 (0.69 to 1.70)
primary biliary cirrhosis	|| id:ebi-a-GCST90016988	MR Egger	4	0.109756	0.813425	0.905021	1.12 (0.23 to 5.50)
primary biliary cirrhosis	|| id:ebi-a-GCST90016988	Weighted median	4	0.00989858	0.227304	0.965265	1.01 (0.65 to 1.58)
primary biliary cirrhosis	|| id:ebi-a-GCST90016988	Inverse variance weighted	4	0.138643	0.206748	0.502483	1.15 (0.77 to 1.72)
primary biliary cirrhosis	|| id:ebi-a-GCST90016988	Simple mode	4	-0.060307	0.352511	0.87505	0.94 (0.47 to 1.88)
primary biliary cirrhosis	|| id:ebi-a-GCST90016988	Weighted mode	4	-0.0913854	0.309601	0.787112	0.91 (0.50 to 1.67)
primary biliary cirrhosis	|| id:ebi-a-GCST90016989	MR Egger	5	-0.177823	0.461841	0.72589	0.84 (0.34 to 2.07)
primary biliary cirrhosis	|| id:ebi-a-GCST90016989	Weighted median	5	0.159197	0.21535	0.459758	1.17 (0.77 to 1.79)
primary biliary cirrhosis	|| id:ebi-a-GCST90016989	Inverse variance weighted	5	0.24911	0.176604	0.158375	1.28 (0.91 to 1.81)
primary biliary cirrhosis	|| id:ebi-a-GCST90016989	Simple mode	5	0.113923	0.32397	0.742846	1.12 (0.59 to 2.11)
primary biliary cirrhosis	|| id:ebi-a-GCST90016989	Weighted mode	5	0.0817759	0.300157	0.798766	1.09 (0.60 to 1.95)
primary biliary cirrhosis	|| id:ebi-a-GCST90016990	MR Egger	3	-0.708855	1.25148	0.671914	0.49 (0.04 to 5.72)
primary biliary cirrhosis	|| id:ebi-a-GCST90016990	Weighted median	3	-0.0696626	0.219388	0.75084	0.93 (0.61 to 1.43)
primary biliary cirrhosis	|| id:ebi-a-GCST90016990	Inverse variance weighted	3	0.197749	0.289837	0.495063	1.22 (0.69 to 2.15)
primary biliary cirrhosis	|| id:ebi-a-GCST90016990	Simple mode	3	-0.114957	0.225053	0.66029	0.89 (0.57 to 1.39)
primary biliary cirrhosis	|| id:ebi-a-GCST90016990	Weighted mode	3	-0.118147	0.21354	0.635664	0.89 (0.58 to 1.35)
primary biliary cirrhosis	|| id:ebi-a-GCST90016991	MR Egger	7	-1.01203	0.743105	0.231379	0.36 (0.08 to 1.56)
primary biliary cirrhosis	|| id:ebi-a-GCST90016991	Weighted median	7	-0.150067	0.140719	0.286229	0.86 (0.65 to 1.13)
primary biliary cirrhosis	|| id:ebi-a-GCST90016991	Inverse variance weighted	7	-0.115745	0.103272	0.262382	0.89 (0.73 to 1.09)
primary biliary cirrhosis	|| id:ebi-a-GCST90016991	Simple mode	7	-0.138312	0.219075	0.551092	0.87 (0.57 to 1.34)
primary biliary cirrhosis	|| id:ebi-a-GCST90016991	Weighted mode	7	-0.151959	0.229616	0.532682	0.86 (0.55 to 1.35)
primary biliary cirrhosis	|| id:ebi-a-GCST90016992	Inverse variance weighted	2	0.10227	0.205702	0.619065	1.11 (0.74 to 1.66)
primary biliary cirrhosis	|| id:ebi-a-GCST90016993	Wald ratio	1	0.686804	0.370202	0.0635654	1.99 (0.96 to 4.11)
primary biliary cirrhosis	|| id:ebi-a-GCST90016995	MR Egger	3	0.521501	0.968508	0.685549	1.68 (0.25 to 11.24)
primary biliary cirrhosis	|| id:ebi-a-GCST90016995	Weighted median	3	0.161188	0.278558	0.562825	1.17 (0.68 to 2.03)
primary biliary cirrhosis	|| id:ebi-a-GCST90016995	Inverse variance weighted	3	0.0678941	0.213355	0.750317	1.07 (0.70 to 1.63)
primary biliary cirrhosis	|| id:ebi-a-GCST90016995	Simple mode	3	0.228944	0.335455	0.565374	1.26 (0.65 to 2.43)
primary biliary cirrhosis	|| id:ebi-a-GCST90016995	Weighted mode	3	0.222835	0.333338	0.572642	1.25 (0.65 to 2.40)
primary biliary cirrhosis	|| id:ebi-a-GCST90016996	MR Egger	3	0.150445	1.21246	0.921408	1.16 (0.11 to 12.51)
primary biliary cirrhosis	|| id:ebi-a-GCST90016996	Weighted median	3	-0.0944661	0.156208	0.545348	0.91 (0.67 to 1.24)
primary biliary cirrhosis	|| id:ebi-a-GCST90016996	Inverse variance weighted	3	-0.210665	0.197383	0.285839	0.81 (0.55 to 1.19)
primary biliary cirrhosis	|| id:ebi-a-GCST90016996	Simple mode	3	-0.0153382	0.185038	0.941487	0.98 (0.69 to 1.42)
primary biliary cirrhosis	|| id:ebi-a-GCST90016996	Weighted mode	3	-0.0499559	0.17997	0.807397	0.95 (0.67 to 1.35)
primary biliary cirrhosis	|| id:ebi-a-GCST90016997	MR Egger	4	0.820195	0.975504	0.488966	2.27 (0.34 to 15.37)
primary biliary cirrhosis	|| id:ebi-a-GCST90016997	Weighted median	4	0.448326	0.296286	0.130242	1.57 (0.88 to 2.80)
primary biliary cirrhosis	|| id:ebi-a-GCST90016997	Inverse variance weighted	4	0.391565	0.234187	0.0945204	1.48 (0.93 to 2.34)
primary biliary cirrhosis	|| id:ebi-a-GCST90016997	Simple mode	4	0.51111	0.397304	0.288575	1.67 (0.77 to 3.63)
primary biliary cirrhosis	|| id:ebi-a-GCST90016997	Weighted mode	4	0.480632	0.346546	0.259551	1.62 (0.82 to 3.19)
primary biliary cirrhosis	|| id:ebi-a-GCST90016998	MR Egger	3	-1.38322	4.81298	0.82184	0.25 (0.00 to 3134.46)
primary biliary cirrhosis	|| id:ebi-a-GCST90016998	Weighted median	3	-0.160066	0.334928	0.632713	0.85 (0.44 to 1.64)
primary biliary cirrhosis	|| id:ebi-a-GCST90016998	Inverse variance weighted	3	-0.232077	0.326618	0.477367	0.79 (0.42 to 1.50)
primary biliary cirrhosis	|| id:ebi-a-GCST90016998	Simple mode	3	-0.0569768	0.439715	0.908758	0.94 (0.40 to 2.24)
primary biliary cirrhosis	|| id:ebi-a-GCST90016998	Weighted mode	3	-0.0933209	0.416534	0.84353	0.91 (0.40 to 2.06)
primary biliary cirrhosis	|| id:ebi-a-GCST90016999	Wald ratio	1	-0.135821	0.219488	0.536043	0.87 (0.57 to 1.34)
primary biliary cirrhosis	|| id:ebi-a-GCST90017000	MR Egger	5	-0.136098	0.401008	0.756687	0.87 (0.40 to 1.92)
primary biliary cirrhosis	|| id:ebi-a-GCST90017000	Weighted median	5	0.0962639	0.210041	0.64673	1.10 (0.73 to 1.66)
primary biliary cirrhosis	|| id:ebi-a-GCST90017000	Inverse variance weighted	5	-0.0271159	0.167451	0.871359	0.97 (0.70 to 1.35)
primary biliary cirrhosis	|| id:ebi-a-GCST90017000	Simple mode	5	0.175006	0.279367	0.565001	1.19 (0.69 to 2.06)
primary biliary cirrhosis	|| id:ebi-a-GCST90017000	Weighted mode	5	0.138196	0.270419	0.636235	1.15 (0.68 to 1.95)
primary biliary cirrhosis	|| id:ebi-a-GCST90017001	Wald ratio	1	-0.19349	0.15122	0.200713	0.82 (0.61 to 1.11)
primary biliary cirrhosis	|| id:ebi-a-GCST90017002	Wald ratio	1	-0.0316469	0.233889	0.892369	0.97 (0.61 to 1.53)
primary biliary cirrhosis	|| id:ebi-a-GCST90017003	MR Egger	4	-0.0236973	0.673031	0.975111	0.98 (0.26 to 3.65)
primary biliary cirrhosis	|| id:ebi-a-GCST90017003	Weighted median	4	0.268441	0.26313	0.307641	1.31 (0.78 to 2.19)
primary biliary cirrhosis	|| id:ebi-a-GCST90017003	Inverse variance weighted	4	0.350493	0.211403	0.0973306	1.42 (0.94 to 2.15)
primary biliary cirrhosis	|| id:ebi-a-GCST90017003	Simple mode	4	0.154277	0.355846	0.6939	1.17 (0.58 to 2.34)
primary biliary cirrhosis	|| id:ebi-a-GCST90017003	Weighted mode	4	0.137179	0.3213	0.698204	1.15 (0.61 to 2.15)
primary biliary cirrhosis	|| id:ebi-a-GCST90017004	MR Egger	8	0.0982499	0.770296	0.902674	1.10 (0.24 to 4.99)
primary biliary cirrhosis	|| id:ebi-a-GCST90017004	Weighted median	8	-0.0708124	0.139194	0.610941	0.93 (0.71 to 1.22)
primary biliary cirrhosis	|| id:ebi-a-GCST90017004	Inverse variance weighted	8	0.0167511	0.155068	0.913976	1.02 (0.75 to 1.38)
primary biliary cirrhosis	|| id:ebi-a-GCST90017004	Simple mode	8	-0.0696639	0.241735	0.781553	0.93 (0.58 to 1.50)
primary biliary cirrhosis	|| id:ebi-a-GCST90017004	Weighted mode	8	-0.075256	0.22531	0.748154	0.93 (0.60 to 1.44)
primary biliary cirrhosis	|| id:ebi-a-GCST90017005	MR Egger	6	-0.569024	0.590666	0.389921	0.57 (0.18 to 1.80)
primary biliary cirrhosis	|| id:ebi-a-GCST90017005	Weighted median	6	0.0623579	0.173814	0.719774	1.06 (0.76 to 1.50)
primary biliary cirrhosis	|| id:ebi-a-GCST90017005	Inverse variance weighted	6	-0.0545509	0.139012	0.694749	0.95 (0.72 to 1.24)
primary biliary cirrhosis	|| id:ebi-a-GCST90017005	Simple mode	6	0.0372442	0.279382	0.899148	1.04 (0.60 to 1.79)
primary biliary cirrhosis	|| id:ebi-a-GCST90017005	Weighted mode	6	0.0836124	0.167388	0.638619	1.09 (0.78 to 1.51)
primary biliary cirrhosis	|| id:ebi-a-GCST90017006	Wald ratio	1	0.81608	0.415066	0.0492816	2.26 (1.00 to 5.10)
primary biliary cirrhosis	|| id:ebi-a-GCST90017007	Inverse variance weighted	2	0.675123	0.353904	0.0564372	1.96 (0.98 to 3.93)
primary biliary cirrhosis	|| id:ebi-a-GCST90017008	MR Egger	6	-0.343772	2.21241	0.884045	0.71 (0.01 to 54.19)
primary biliary cirrhosis	|| id:ebi-a-GCST90017008	Weighted median	6	-0.386163	0.235639	0.101257	0.68 (0.43 to 1.08)
primary biliary cirrhosis	|| id:ebi-a-GCST90017008	Inverse variance weighted	6	0.00367309	0.287421	0.989804	1.00 (0.57 to 1.76)
primary biliary cirrhosis	|| id:ebi-a-GCST90017008	Simple mode	6	-0.464777	0.330649	0.218819	0.63 (0.33 to 1.20)
primary biliary cirrhosis	|| id:ebi-a-GCST90017008	Weighted mode	6	-0.459534	0.329213	0.221573	0.63 (0.33 to 1.20)
primary biliary cirrhosis	|| id:ebi-a-GCST90017009	Wald ratio	1	0.296059	0.257357	0.249988	1.34 (0.81 to 2.23)
primary biliary cirrhosis	|| id:ebi-a-GCST90017010	Inverse variance weighted	2	0.477629	0.236721	0.043624	1.61 (1.01 to 2.56)
primary biliary cirrhosis	|| id:ebi-a-GCST90017011	MR Egger	4	-0.249137	2.46803	0.928802	0.78 (0.01 to 98.32)
primary biliary cirrhosis	|| id:ebi-a-GCST90017011	Weighted median	4	0.00929595	0.183923	0.95969	1.01 (0.70 to 1.45)
primary biliary cirrhosis	|| id:ebi-a-GCST90017011	Inverse variance weighted	4	-0.062133	0.158424	0.694915	0.94 (0.69 to 1.28)
primary biliary cirrhosis	|| id:ebi-a-GCST90017011	Simple mode	4	0.0511976	0.277035	0.865169	1.05 (0.61 to 1.81)
primary biliary cirrhosis	|| id:ebi-a-GCST90017011	Weighted mode	4	0.0511976	0.168894	0.781592	1.05 (0.76 to 1.47)
primary biliary cirrhosis	|| id:ebi-a-GCST90017012	Inverse variance weighted	2	0.132524	0.154324	0.390485	1.14 (0.84 to 1.54)
primary biliary cirrhosis	|| id:ebi-a-GCST90017013	MR Egger	5	0.377968	0.249157	0.226545	1.46 (0.90 to 2.38)
primary biliary cirrhosis	|| id:ebi-a-GCST90017013	Weighted median	5	0.0197725	0.156959	0.899754	1.02 (0.75 to 1.39)
primary biliary cirrhosis	|| id:ebi-a-GCST90017013	Inverse variance weighted	5	0.0706459	0.11764	0.548155	1.07 (0.85 to 1.35)
primary biliary cirrhosis	|| id:ebi-a-GCST90017013	Simple mode	5	0.00561698	0.225259	0.981301	1.01 (0.65 to 1.56)
primary biliary cirrhosis	|| id:ebi-a-GCST90017013	Weighted mode	5	0.0112241	0.203418	0.958643	1.01 (0.68 to 1.51)
primary biliary cirrhosis	|| id:ebi-a-GCST90017014	Wald ratio	1	1.37712	0.25958	1.12562e-07	3.96 (2.38 to 6.59)
primary biliary cirrhosis	|| id:ebi-a-GCST90017015	MR Egger	4	-0.0405106	0.309826	0.907937	0.96 (0.52 to 1.76)
primary biliary cirrhosis	|| id:ebi-a-GCST90017015	Weighted median	4	0.0661584	0.172854	0.701911	1.07 (0.76 to 1.50)
primary biliary cirrhosis	|| id:ebi-a-GCST90017015	Inverse variance weighted	4	0.131051	0.13978	0.348475	1.14 (0.87 to 1.50)
primary biliary cirrhosis	|| id:ebi-a-GCST90017015	Simple mode	4	0.0579495	0.251171	0.832373	1.06 (0.65 to 1.73)
primary biliary cirrhosis	|| id:ebi-a-GCST90017015	Weighted mode	4	0.0562031	0.191705	0.788499	1.06 (0.73 to 1.54)
primary biliary cirrhosis	|| id:ebi-a-GCST90017016	MR Egger	3	0.768421	0.416958	0.3165	2.16 (0.95 to 4.88)
primary biliary cirrhosis	|| id:ebi-a-GCST90017016	Weighted median	3	-0.00746906	0.182776	0.967404	0.99 (0.69 to 1.42)
primary biliary cirrhosis	|| id:ebi-a-GCST90017016	Inverse variance weighted	3	-0.142544	0.217289	0.511818	0.87 (0.57 to 1.33)
primary biliary cirrhosis	|| id:ebi-a-GCST90017016	Simple mode	3	0.125123	0.246056	0.661637	1.13 (0.70 to 1.84)
primary biliary cirrhosis	|| id:ebi-a-GCST90017016	Weighted mode	3	0.11172	0.251215	0.70002	1.12 (0.68 to 1.83)
primary biliary cirrhosis	|| id:ebi-a-GCST90017017	Wald ratio	1	0.293476	0.333135	0.378344	1.34 (0.70 to 2.58)
primary biliary cirrhosis	|| id:ebi-a-GCST90017018	MR Egger	6	-1.27102	0.561728	0.0864229	0.28 (0.09 to 0.84)
primary biliary cirrhosis	|| id:ebi-a-GCST90017018	Weighted median	6	-0.0678556	0.185807	0.714966	0.93 (0.65 to 1.34)
primary biliary cirrhosis	|| id:ebi-a-GCST90017018	Inverse variance weighted	6	-0.157966	0.174234	0.364603	0.85 (0.61 to 1.20)
primary biliary cirrhosis	|| id:ebi-a-GCST90017018	Simple mode	6	0.0230815	0.322277	0.945681	1.02 (0.54 to 1.92)
primary biliary cirrhosis	|| id:ebi-a-GCST90017018	Weighted mode	6	0.0552002	0.302929	0.862566	1.06 (0.58 to 1.91)
primary biliary cirrhosis	|| id:ebi-a-GCST90017019	MR Egger	5	0.0047273	0.449796	0.992274	1.00 (0.42 to 2.43)
primary biliary cirrhosis	|| id:ebi-a-GCST90017019	Weighted median	5	0.117176	0.185205	0.52694	1.12 (0.78 to 1.62)
primary biliary cirrhosis	|| id:ebi-a-GCST90017019	Inverse variance weighted	5	0.105388	0.156926	0.50185	1.11 (0.82 to 1.51)
primary biliary cirrhosis	|| id:ebi-a-GCST90017019	Simple mode	5	0.118079	0.246468	0.656893	1.13 (0.69 to 1.82)
primary biliary cirrhosis	|| id:ebi-a-GCST90017019	Weighted mode	5	0.122401	0.226148	0.617077	1.13 (0.73 to 1.76)
primary biliary cirrhosis	|| id:ebi-a-GCST90017020	MR Egger	7	0.189413	0.280264	0.529135	1.21 (0.70 to 2.09)
primary biliary cirrhosis	|| id:ebi-a-GCST90017020	Weighted median	7	0.0193675	0.0771249	0.801722	1.02 (0.88 to 1.19)
primary biliary cirrhosis	|| id:ebi-a-GCST90017020	Inverse variance weighted	7	0.00943912	0.0664116	0.886977	1.01 (0.89 to 1.15)
primary biliary cirrhosis	|| id:ebi-a-GCST90017020	Simple mode	7	0.229909	0.231973	0.359907	1.26 (0.80 to 1.98)
primary biliary cirrhosis	|| id:ebi-a-GCST90017020	Weighted mode	7	0.0218217	0.068143	0.75965	1.02 (0.89 to 1.17)
primary biliary cirrhosis	|| id:ebi-a-GCST90017021	MR Egger	3	-0.205896	0.335455	0.649547	0.81 (0.42 to 1.57)
primary biliary cirrhosis	|| id:ebi-a-GCST90017021	Weighted median	3	0.0112455	1.8949	0.995265	1.01 (0.02 to 41.48)
primary biliary cirrhosis	|| id:ebi-a-GCST90017021	Inverse variance weighted	3	0.0652854	0.173097	0.706054	1.07 (0.76 to 1.50)
primary biliary cirrhosis	|| id:ebi-a-GCST90017021	Simple mode	3	-0.00288258	0.264852	0.992304	1.00 (0.59 to 1.68)
primary biliary cirrhosis	|| id:ebi-a-GCST90017021	Weighted mode	3	-0.0264322	0.228602	0.918512	0.97 (0.62 to 1.52)
primary biliary cirrhosis	|| id:ebi-a-GCST90017022	MR Egger	5	-0.960068	0.465683	0.13129	0.38 (0.15 to 0.95)
primary biliary cirrhosis	|| id:ebi-a-GCST90017022	Weighted median	5	-0.120581	0.159225	0.448872	0.89 (0.65 to 1.21)
primary biliary cirrhosis	|| id:ebi-a-GCST90017022	Inverse variance weighted	5	-0.114765	0.133605	0.390349	0.89 (0.69 to 1.16)
primary biliary cirrhosis	|| id:ebi-a-GCST90017022	Simple mode	5	-0.253261	0.235513	0.342753	0.78 (0.49 to 1.23)
primary biliary cirrhosis	|| id:ebi-a-GCST90017022	Weighted mode	5	-0.195479	0.226589	0.436955	0.82 (0.53 to 1.28)
primary biliary cirrhosis	|| id:ebi-a-GCST90017024	MR Egger	5	0.154366	0.426211	0.741225	1.17 (0.51 to 2.69)
primary biliary cirrhosis	|| id:ebi-a-GCST90017024	Weighted median	5	-0.0465082	0.209289	0.824142	0.95 (0.63 to 1.44)
primary biliary cirrhosis	|| id:ebi-a-GCST90017024	Inverse variance weighted	5	0.0932678	0.218028	0.668812	1.10 (0.72 to 1.68)
primary biliary cirrhosis	|| id:ebi-a-GCST90017024	Simple mode	5	0.16983	0.381036	0.678871	1.19 (0.56 to 2.50)
primary biliary cirrhosis	|| id:ebi-a-GCST90017024	Weighted mode	5	-0.210418	0.252743	0.451925	0.81 (0.49 to 1.33)
primary biliary cirrhosis	|| id:ebi-a-GCST90017025	MR Egger	3	-1.03285	1.1728	0.540339	0.36 (0.04 to 3.55)
primary biliary cirrhosis	|| id:ebi-a-GCST90017025	Weighted median	3	0.0232816	0.235688	0.921312	1.02 (0.64 to 1.62)
primary biliary cirrhosis	|| id:ebi-a-GCST90017025	Inverse variance weighted	3	0.0831351	0.185616	0.654235	1.09 (0.76 to 1.56)
primary biliary cirrhosis	|| id:ebi-a-GCST90017025	Simple mode	3	-0.0155586	0.304762	0.963925	0.98 (0.54 to 1.79)
primary biliary cirrhosis	|| id:ebi-a-GCST90017025	Weighted mode	3	-0.04233	0.296364	0.899514	0.96 (0.54 to 1.71)
primary biliary cirrhosis	|| id:ebi-a-GCST90017026	MR Egger	4	1.141	0.672106	0.231669	3.13 (0.84 to 11.69)
primary biliary cirrhosis	|| id:ebi-a-GCST90017026	Weighted median	4	-0.12684	0.235973	0.59091	0.88 (0.55 to 1.40)
primary biliary cirrhosis	|| id:ebi-a-GCST90017026	Inverse variance weighted	4	0.012949	0.213353	0.951604	1.01 (0.67 to 1.54)
primary biliary cirrhosis	|| id:ebi-a-GCST90017026	Simple mode	4	-0.213018	0.349287	0.58504	0.81 (0.41 to 1.60)
primary biliary cirrhosis	|| id:ebi-a-GCST90017026	Weighted mode	4	-0.205732	0.354948	0.602837	0.81 (0.41 to 1.63)
primary biliary cirrhosis	|| id:ebi-a-GCST90017027	MR Egger	3	0.67057	1.14776	0.663386	1.96 (0.21 to 18.54)
primary biliary cirrhosis	|| id:ebi-a-GCST90017027	Weighted median	3	-0.0234159	0.0891575	0.792832	0.98 (0.82 to 1.16)
primary biliary cirrhosis	|| id:ebi-a-GCST90017027	Inverse variance weighted	3	0.0129896	0.104741	0.901302	1.01 (0.83 to 1.24)
primary biliary cirrhosis	|| id:ebi-a-GCST90017027	Simple mode	3	-0.0463374	0.131686	0.758546	0.95 (0.74 to 1.24)
primary biliary cirrhosis	|| id:ebi-a-GCST90017027	Weighted mode	3	-0.0260258	0.0780272	0.770445	0.97 (0.84 to 1.14)
primary biliary cirrhosis	|| id:ebi-a-GCST90017028	MR Egger	3	0.29425	0.395409	0.592718	1.34 (0.62 to 2.91)
primary biliary cirrhosis	|| id:ebi-a-GCST90017028	Weighted median	3	0.228579	0.211253	0.279247	1.26 (0.83 to 1.90)
primary biliary cirrhosis	|| id:ebi-a-GCST90017028	Inverse variance weighted	3	0.15977	0.175585	0.36286	1.17 (0.83 to 1.66)
primary biliary cirrhosis	|| id:ebi-a-GCST90017028	Simple mode	3	0.294841	0.283172	0.407113	1.34 (0.77 to 2.34)
primary biliary cirrhosis	|| id:ebi-a-GCST90017028	Weighted mode	3	0.281586	0.232082	0.348862	1.33 (0.84 to 2.09)
primary biliary cirrhosis	|| id:ebi-a-GCST90017030	Inverse variance weighted	2	-0.0176103	0.200379	0.929968	0.98 (0.66 to 1.46)
primary biliary cirrhosis	|| id:ebi-a-GCST90017031	MR Egger	3	-0.0774767	1.17384	0.958042	0.93 (0.09 to 9.24)
primary biliary cirrhosis	|| id:ebi-a-GCST90017031	Weighted median	3	-0.118909	0.172793	0.491355	0.89 (0.63 to 1.25)
primary biliary cirrhosis	|| id:ebi-a-GCST90017031	Inverse variance weighted	3	-0.0166098	0.194134	0.931817	0.98 (0.67 to 1.44)
primary biliary cirrhosis	|| id:ebi-a-GCST90017031	Simple mode	3	-0.190089	0.221294	0.480864	0.83 (0.54 to 1.28)
primary biliary cirrhosis	|| id:ebi-a-GCST90017031	Weighted mode	3	-0.193542	0.200982	0.437165	0.82 (0.56 to 1.22)
primary biliary cirrhosis	|| id:ebi-a-GCST90017032	MR Egger	3	-1.35051	0.671394	0.29371	0.26 (0.07 to 0.97)
primary biliary cirrhosis	|| id:ebi-a-GCST90017032	Weighted median	3	-0.206661	0.282727	0.464805	0.81 (0.47 to 1.42)
primary biliary cirrhosis	|| id:ebi-a-GCST90017032	Inverse variance weighted	3	-0.00423062	0.319114	0.989422	1.00 (0.53 to 1.86)
primary biliary cirrhosis	|| id:ebi-a-GCST90017032	Simple mode	3	-0.309473	0.339073	0.457744	0.73 (0.38 to 1.43)
primary biliary cirrhosis	|| id:ebi-a-GCST90017032	Weighted mode	3	-0.294624	0.348567	0.486971	0.74 (0.38 to 1.47)
primary biliary cirrhosis	|| id:ebi-a-GCST90017033	Inverse variance weighted	2	0.0532292	0.137508	0.698682	1.05 (0.81 to 1.38)
primary biliary cirrhosis	|| id:ebi-a-GCST90017034	Inverse variance weighted	2	0.228038	0.675679	0.735744	1.26 (0.33 to 4.72)
primary biliary cirrhosis	|| id:ebi-a-GCST90017035	MR Egger	3	-0.242794	0.90198	0.832603	0.78 (0.13 to 4.60)
primary biliary cirrhosis	|| id:ebi-a-GCST90017035	Weighted median	3	0.0298698	0.13576	0.825856	1.03 (0.79 to 1.34)
primary biliary cirrhosis	|| id:ebi-a-GCST90017035	Inverse variance weighted	3	-0.0909052	0.229735	0.69233	0.91 (0.58 to 1.43)
primary biliary cirrhosis	|| id:ebi-a-GCST90017035	Simple mode	3	0.0518405	0.14432	0.75382	1.05 (0.79 to 1.40)
primary biliary cirrhosis	|| id:ebi-a-GCST90017035	Weighted mode	3	0.0417931	0.130594	0.779291	1.04 (0.81 to 1.35)
primary biliary cirrhosis	|| id:ebi-a-GCST90017036	MR Egger	3	-0.153555	0.925293	0.895305	0.86 (0.14 to 5.26)
primary biliary cirrhosis	|| id:ebi-a-GCST90017036	Weighted median	3	0.276242	0.228898	0.227496	1.32 (0.84 to 2.06)
primary biliary cirrhosis	|| id:ebi-a-GCST90017036	Inverse variance weighted	3	0.281613	0.184025	0.125943	1.33 (0.92 to 1.90)
primary biliary cirrhosis	|| id:ebi-a-GCST90017036	Simple mode	3	0.248061	0.249292	0.424556	1.28 (0.79 to 2.09)
primary biliary cirrhosis	|| id:ebi-a-GCST90017036	Weighted mode	3	0.265332	0.245625	0.392985	1.30 (0.81 to 2.11)
primary biliary cirrhosis	|| id:ebi-a-GCST90017037	MR Egger	3	-3.4558	2.75588	0.428568	0.03 (0.00 to 7.00)
primary biliary cirrhosis	|| id:ebi-a-GCST90017037	Weighted median	3	0.182378	0.216946	0.400539	1.20 (0.78 to 1.84)
primary biliary cirrhosis	|| id:ebi-a-GCST90017037	Inverse variance weighted	3	0.162963	0.240457	0.497947	1.18 (0.73 to 1.89)
primary biliary cirrhosis	|| id:ebi-a-GCST90017037	Simple mode	3	0.480849	0.358767	0.31212	1.62 (0.80 to 3.27)
primary biliary cirrhosis	|| id:ebi-a-GCST90017037	Weighted mode	3	-0.15675	0.245084	0.587932	0.85 (0.53 to 1.38)
primary biliary cirrhosis	|| id:ebi-a-GCST90017038	MR Egger	4	0.00721722	0.664004	0.992315	1.01 (0.27 to 3.70)
primary biliary cirrhosis	|| id:ebi-a-GCST90017038	Weighted median	4	-0.12135	0.137942	0.379009	0.89 (0.68 to 1.16)
primary biliary cirrhosis	|| id:ebi-a-GCST90017038	Inverse variance weighted	4	-0.0462929	0.114817	0.68681	0.95 (0.76 to 1.20)
primary biliary cirrhosis	|| id:ebi-a-GCST90017038	Simple mode	4	-0.155506	0.176342	0.442798	0.86 (0.61 to 1.21)
primary biliary cirrhosis	|| id:ebi-a-GCST90017038	Weighted mode	4	-0.153823	0.163231	0.415528	0.86 (0.62 to 1.18)
primary biliary cirrhosis	|| id:ebi-a-GCST90017039	Inverse variance weighted	2	-0.153464	0.65931	0.815944	0.86 (0.24 to 3.12)
primary biliary cirrhosis	|| id:ebi-a-GCST90017040	MR Egger	8	0.0637899	0.379728	0.872112	1.07 (0.51 to 2.24)
primary biliary cirrhosis	|| id:ebi-a-GCST90017040	Weighted median	8	0.00909021	0.0573601	0.874081	1.01 (0.90 to 1.13)
primary biliary cirrhosis	|| id:ebi-a-GCST90017040	Inverse variance weighted	8	0.0176538	0.0541923	0.744604	1.02 (0.92 to 1.13)
primary biliary cirrhosis	|| id:ebi-a-GCST90017040	Simple mode	8	-0.0161415	0.141296	0.912256	0.98 (0.75 to 1.30)
primary biliary cirrhosis	|| id:ebi-a-GCST90017040	Weighted mode	8	0.00597201	0.0528372	0.913183	1.01 (0.91 to 1.12)
primary biliary cirrhosis	|| id:ebi-a-GCST90017041	MR Egger	6	-0.195249	0.300173	0.550869	0.82 (0.46 to 1.48)
primary biliary cirrhosis	|| id:ebi-a-GCST90017041	Weighted median	6	-0.159593	0.149822	0.286776	0.85 (0.64 to 1.14)
primary biliary cirrhosis	|| id:ebi-a-GCST90017041	Inverse variance weighted	6	-0.109188	0.120778	0.365977	0.90 (0.71 to 1.14)
primary biliary cirrhosis	|| id:ebi-a-GCST90017041	Simple mode	6	-0.164939	0.198518	0.443908	0.85 (0.57 to 1.25)
primary biliary cirrhosis	|| id:ebi-a-GCST90017041	Weighted mode	6	-0.17358	0.187596	0.397278	0.84 (0.58 to 1.21)
primary biliary cirrhosis	|| id:ebi-a-GCST90017042	MR Egger	4	-0.0188178	0.393728	0.966224	0.98 (0.45 to 2.12)
primary biliary cirrhosis	|| id:ebi-a-GCST90017042	Weighted median	4	0.227475	0.156312	0.145597	1.26 (0.92 to 1.71)
primary biliary cirrhosis	|| id:ebi-a-GCST90017042	Inverse variance weighted	4	0.256997	0.135787	0.0584041	1.29 (0.99 to 1.69)
primary biliary cirrhosis	|| id:ebi-a-GCST90017042	Simple mode	4	0.179137	0.223345	0.481171	1.20 (0.77 to 1.85)
primary biliary cirrhosis	|| id:ebi-a-GCST90017042	Weighted mode	4	0.185244	0.236516	0.490638	1.20 (0.76 to 1.91)
primary biliary cirrhosis	|| id:ebi-a-GCST90017043	Wald ratio	1	0.31495	0.510543	0.537306	1.37 (0.50 to 3.73)
primary biliary cirrhosis	|| id:ebi-a-GCST90017044	Inverse variance weighted	2	-0.0484865	0.275896	0.860496	0.95 (0.55 to 1.64)
primary biliary cirrhosis	|| id:ebi-a-GCST90017045	Inverse variance weighted	2	0.09578	0.260844	0.713475	1.10 (0.66 to 1.83)
primary biliary cirrhosis	|| id:ebi-a-GCST90017046	MR Egger	4	-1.77294	2.12933	0.492647	0.17 (0.00 to 11.03)
primary biliary cirrhosis	|| id:ebi-a-GCST90017046	Weighted median	4	0.00401841	0.120465	0.973389	1.00 (0.79 to 1.27)
primary biliary cirrhosis	|| id:ebi-a-GCST90017046	Inverse variance weighted	4	0.0458835	0.104485	0.660561	1.05 (0.85 to 1.28)
primary biliary cirrhosis	|| id:ebi-a-GCST90017046	Simple mode	4	-0.0357046	0.159813	0.837561	0.96 (0.71 to 1.32)
primary biliary cirrhosis	|| id:ebi-a-GCST90017046	Weighted mode	4	-0.0357046	0.17419	0.850711	0.96 (0.69 to 1.36)
primary biliary cirrhosis	|| id:ebi-a-GCST90017047	MR Egger	4	0.281212	0.43251	0.582281	1.32 (0.57 to 3.09)
primary biliary cirrhosis	|| id:ebi-a-GCST90017047	Weighted median	4	0.238602	0.210699	0.257454	1.27 (0.84 to 1.92)
primary biliary cirrhosis	|| id:ebi-a-GCST90017047	Inverse variance weighted	4	0.19697	0.183087	0.282005	1.22 (0.85 to 1.74)
primary biliary cirrhosis	|| id:ebi-a-GCST90017047	Simple mode	4	0.238918	0.261524	0.428311	1.27 (0.76 to 2.12)
primary biliary cirrhosis	|| id:ebi-a-GCST90017047	Weighted mode	4	0.243283	0.268037	0.430978	1.28 (0.75 to 2.16)
primary biliary cirrhosis	|| id:ebi-a-GCST90017048	MR Egger	3	0.881485	4.14706	0.866667	2.41 (0.00 to 8182.26)
primary biliary cirrhosis	|| id:ebi-a-GCST90017048	Weighted median	3	-0.443081	0.382581	0.246808	0.64 (0.30 to 1.36)
primary biliary cirrhosis	|| id:ebi-a-GCST90017048	Inverse variance weighted	3	-0.135898	0.394723	0.730631	0.87 (0.40 to 1.89)
primary biliary cirrhosis	|| id:ebi-a-GCST90017048	Simple mode	3	-0.527005	0.463725	0.373596	0.59 (0.24 to 1.47)
primary biliary cirrhosis	|| id:ebi-a-GCST90017048	Weighted mode	3	-0.531654	0.505538	0.403273	0.59 (0.22 to 1.58)
primary biliary cirrhosis	|| id:ebi-a-GCST90017049	MR Egger	4	-0.0198749	1.13686	0.987639	0.98 (0.11 to 9.10)
primary biliary cirrhosis	|| id:ebi-a-GCST90017049	Weighted median	4	0.374871	0.240434	0.118963	1.45 (0.91 to 2.33)
primary biliary cirrhosis	|| id:ebi-a-GCST90017049	Inverse variance weighted	4	0.386583	0.179878	0.0316231	1.47 (1.03 to 2.09)
primary biliary cirrhosis	|| id:ebi-a-GCST90017049	Simple mode	4	0.645735	0.362946	0.173266	1.91 (0.94 to 3.88)
primary biliary cirrhosis	|| id:ebi-a-GCST90017049	Weighted mode	4	0.0934497	0.26483	0.747525	1.10 (0.65 to 1.85)
primary biliary cirrhosis	|| id:ebi-a-GCST90017050	MR Egger	6	-0.633184	0.440904	0.224318	0.53 (0.22 to 1.26)
primary biliary cirrhosis	|| id:ebi-a-GCST90017050	Weighted median	6	-0.388881	0.202379	0.0546624	0.68 (0.46 to 1.01)
primary biliary cirrhosis	|| id:ebi-a-GCST90017050	Inverse variance weighted	6	-0.23749	0.16575	0.15191	0.79 (0.57 to 1.09)
primary biliary cirrhosis	|| id:ebi-a-GCST90017050	Simple mode	6	-0.43336	0.282714	0.185887	0.65 (0.37 to 1.13)
primary biliary cirrhosis	|| id:ebi-a-GCST90017050	Weighted mode	6	-0.42962	0.263342	0.163732	0.65 (0.39 to 1.09)
primary biliary cirrhosis	|| id:ebi-a-GCST90017051	MR Egger	6	-2.65343	0.823318	0.0321931	0.07 (0.01 to 0.35)
primary biliary cirrhosis	|| id:ebi-a-GCST90017051	Weighted median	6	0.0612305	0.242206	0.80042	1.06 (0.66 to 1.71)
primary biliary cirrhosis	|| id:ebi-a-GCST90017051	Inverse variance weighted	6	-0.0917041	0.246035	0.709351	0.91 (0.56 to 1.48)
primary biliary cirrhosis	|| id:ebi-a-GCST90017051	Simple mode	6	0.134352	0.333842	0.703987	1.14 (0.59 to 2.20)
primary biliary cirrhosis	|| id:ebi-a-GCST90017051	Weighted mode	6	0.117886	0.27419	0.685136	1.13 (0.66 to 1.93)
primary biliary cirrhosis	|| id:ebi-a-GCST90017052	MR Egger	3	9.03359	7.02939	0.420977	8379.86 (0.01 to 8068203936.51)
primary biliary cirrhosis	|| id:ebi-a-GCST90017052	Weighted median	3	0.126794	0.292559	0.664726	1.14 (0.64 to 2.01)
primary biliary cirrhosis	|| id:ebi-a-GCST90017052	Inverse variance weighted	3	0.0349469	0.236264	0.88241	1.04 (0.65 to 1.65)
primary biliary cirrhosis	|| id:ebi-a-GCST90017052	Simple mode	3	0.205519	0.354413	0.620614	1.23 (0.61 to 2.46)
primary biliary cirrhosis	|| id:ebi-a-GCST90017052	Weighted mode	3	0.190322	0.335809	0.628002	1.21 (0.63 to 2.34)
primary biliary cirrhosis	|| id:ebi-a-GCST90017053	MR Egger	9	-0.507742	0.448575	0.294957	0.60 (0.25 to 1.45)
primary biliary cirrhosis	|| id:ebi-a-GCST90017053	Weighted median	9	-0.0379348	0.19507	0.845809	0.96 (0.66 to 1.41)
primary biliary cirrhosis	|| id:ebi-a-GCST90017053	Inverse variance weighted	9	0.125913	0.16443	0.443824	1.13 (0.82 to 1.57)
primary biliary cirrhosis	|| id:ebi-a-GCST90017053	Simple mode	9	0.0728418	0.281959	0.802665	1.08 (0.62 to 1.87)
primary biliary cirrhosis	|| id:ebi-a-GCST90017053	Weighted mode	9	-0.0956142	0.2612	0.723814	0.91 (0.54 to 1.52)
primary biliary cirrhosis	|| id:ebi-a-GCST90017054	MR Egger	4	-0.845094	0.433887	0.190806	0.43 (0.18 to 1.01)
primary biliary cirrhosis	|| id:ebi-a-GCST90017054	Weighted median	4	-0.239871	0.234232	0.3058	0.79 (0.50 to 1.25)
primary biliary cirrhosis	|| id:ebi-a-GCST90017054	Inverse variance weighted	4	-0.0104547	0.226365	0.963163	0.99 (0.63 to 1.54)
primary biliary cirrhosis	|| id:ebi-a-GCST90017054	Simple mode	4	-0.252993	0.363731	0.536748	0.78 (0.38 to 1.58)
primary biliary cirrhosis	|| id:ebi-a-GCST90017054	Weighted mode	4	-0.294166	0.305053	0.406024	0.75 (0.41 to 1.35)
primary biliary cirrhosis	|| id:ebi-a-GCST90017055	MR Egger	3	-0.33626	0.652979	0.697258	0.71 (0.20 to 2.57)
primary biliary cirrhosis	|| id:ebi-a-GCST90017055	Weighted median	3	0.108085	0.211459	0.609254	1.11 (0.74 to 1.69)
primary biliary cirrhosis	|| id:ebi-a-GCST90017055	Inverse variance weighted	3	0.146335	0.174149	0.400747	1.16 (0.82 to 1.63)
primary biliary cirrhosis	|| id:ebi-a-GCST90017055	Simple mode	3	0.0940869	0.248286	0.741176	1.10 (0.68 to 1.79)
primary biliary cirrhosis	|| id:ebi-a-GCST90017055	Weighted mode	3	0.0758404	0.250334	0.79053	1.08 (0.66 to 1.76)
primary biliary cirrhosis	|| id:ebi-a-GCST90017056	MR Egger	4	-0.87505	1.06259	0.496792	0.42 (0.05 to 3.35)
primary biliary cirrhosis	|| id:ebi-a-GCST90017056	Weighted median	4	-0.231973	0.278322	0.40458	0.79 (0.46 to 1.37)
primary biliary cirrhosis	|| id:ebi-a-GCST90017056	Inverse variance weighted	4	-0.0286954	0.266821	0.914356	0.97 (0.58 to 1.64)
primary biliary cirrhosis	|| id:ebi-a-GCST90017056	Simple mode	4	-0.321091	0.363533	0.442145	0.73 (0.36 to 1.48)
primary biliary cirrhosis	|| id:ebi-a-GCST90017056	Weighted mode	4	-0.294051	0.383367	0.498904	0.75 (0.35 to 1.58)
primary biliary cirrhosis	|| id:ebi-a-GCST90017057	MR Egger	3	-0.904256	1.58634	0.670174	0.40 (0.02 to 9.07)
primary biliary cirrhosis	|| id:ebi-a-GCST90017057	Weighted median	3	-0.249237	0.20796	0.230729	0.78 (0.52 to 1.17)
primary biliary cirrhosis	|| id:ebi-a-GCST90017057	Inverse variance weighted	3	-0.180737	0.186589	0.332727	0.83 (0.58 to 1.20)
primary biliary cirrhosis	|| id:ebi-a-GCST90017057	Simple mode	3	-0.363279	0.274237	0.316371	0.70 (0.41 to 1.19)
primary biliary cirrhosis	|| id:ebi-a-GCST90017057	Weighted mode	3	-0.339488	0.265478	0.329302	0.71 (0.42 to 1.20)
primary biliary cirrhosis	|| id:ebi-a-GCST90017058	Wald ratio	1	0.430569	0.373515	0.249013	1.54 (0.74 to 3.20)
primary biliary cirrhosis	|| id:ebi-a-GCST90017059	MR Egger	4	0.792963	0.59093	0.311685	2.21 (0.69 to 7.04)
primary biliary cirrhosis	|| id:ebi-a-GCST90017059	Weighted median	4	-0.123509	0.122656	0.313957	0.88 (0.69 to 1.12)
primary biliary cirrhosis	|| id:ebi-a-GCST90017059	Inverse variance weighted	4	-0.0555104	0.101322	0.583786	0.95 (0.78 to 1.15)
primary biliary cirrhosis	|| id:ebi-a-GCST90017059	Simple mode	4	-0.170675	0.165615	0.378561	0.84 (0.61 to 1.17)
primary biliary cirrhosis	|| id:ebi-a-GCST90017059	Weighted mode	4	-0.167489	0.165591	0.386291	0.85 (0.61 to 1.17)
primary biliary cirrhosis	|| id:ebi-a-GCST90017060	MR Egger	5	-0.0314936	0.717124	0.967731	0.97 (0.24 to 3.95)
primary biliary cirrhosis	|| id:ebi-a-GCST90017060	Weighted median	5	-0.177927	0.283364	0.530062	0.84 (0.48 to 1.46)
primary biliary cirrhosis	|| id:ebi-a-GCST90017060	Inverse variance weighted	5	0.157699	0.265115	0.551957	1.17 (0.70 to 1.97)
primary biliary cirrhosis	|| id:ebi-a-GCST90017060	Simple mode	5	-0.283232	0.407151	0.524951	0.75 (0.34 to 1.67)
primary biliary cirrhosis	|| id:ebi-a-GCST90017060	Weighted mode	5	-0.283232	0.3942	0.512182	0.75 (0.35 to 1.63)
primary biliary cirrhosis	|| id:ebi-a-GCST90017061	MR Egger	3	-0.730084	1.31327	0.676989	0.48 (0.04 to 6.32)
primary biliary cirrhosis	|| id:ebi-a-GCST90017061	Weighted median	3	0.120716	0.284177	0.670989	1.13 (0.65 to 1.97)
primary biliary cirrhosis	|| id:ebi-a-GCST90017061	Inverse variance weighted	3	0.152575	0.229625	0.5064	1.16 (0.74 to 1.83)
primary biliary cirrhosis	|| id:ebi-a-GCST90017061	Simple mode	3	0.0427344	0.325975	0.907696	1.04 (0.55 to 1.98)
primary biliary cirrhosis	|| id:ebi-a-GCST90017061	Weighted mode	3	0.0740006	0.330938	0.843825	1.08 (0.56 to 2.06)
primary biliary cirrhosis	|| id:ebi-a-GCST90017062	MR Egger	4	0.973189	0.701105	0.299518	2.65 (0.67 to 10.46)
primary biliary cirrhosis	|| id:ebi-a-GCST90017062	Weighted median	4	0.253044	0.273961	0.355668	1.29 (0.75 to 2.20)
primary biliary cirrhosis	|| id:ebi-a-GCST90017062	Inverse variance weighted	4	0.144579	0.211601	0.49444	1.16 (0.76 to 1.75)
primary biliary cirrhosis	|| id:ebi-a-GCST90017062	Simple mode	4	0.429658	0.372925	0.332748	1.54 (0.74 to 3.19)
primary biliary cirrhosis	|| id:ebi-a-GCST90017062	Weighted mode	4	0.404494	0.395117	0.381304	1.50 (0.69 to 3.25)
primary biliary cirrhosis	|| id:ebi-a-GCST90017063	MR Egger	3	-0.378244	0.725052	0.693888	0.69 (0.17 to 2.84)
primary biliary cirrhosis	|| id:ebi-a-GCST90017063	Weighted median	3	-0.0590446	0.233017	0.799966	0.94 (0.60 to 1.49)
primary biliary cirrhosis	|| id:ebi-a-GCST90017063	Inverse variance weighted	3	0.0600583	0.318543	0.850453	1.06 (0.57 to 1.98)
primary biliary cirrhosis	|| id:ebi-a-GCST90017063	Simple mode	3	-0.0487414	0.330293	0.896216	0.95 (0.50 to 1.82)
primary biliary cirrhosis	|| id:ebi-a-GCST90017063	Weighted mode	3	-0.120211	0.233204	0.657544	0.89 (0.56 to 1.40)
primary biliary cirrhosis	|| id:ebi-a-GCST90017064	MR Egger	4	-0.445618	1.1315	0.73173	0.64 (0.07 to 5.88)
primary biliary cirrhosis	|| id:ebi-a-GCST90017064	Weighted median	4	0.0728618	0.228927	0.750276	1.08 (0.69 to 1.68)
primary biliary cirrhosis	|| id:ebi-a-GCST90017064	Inverse variance weighted	4	0.0845845	0.198674	0.670294	1.09 (0.74 to 1.61)
primary biliary cirrhosis	|| id:ebi-a-GCST90017064	Simple mode	4	0.0298363	0.323884	0.932409	1.03 (0.55 to 1.94)
primary biliary cirrhosis	|| id:ebi-a-GCST90017064	Weighted mode	4	0.0607026	0.297017	0.851141	1.06 (0.59 to 1.90)
primary biliary cirrhosis	|| id:ebi-a-GCST90017066	MR Egger	3	0.140358	0.678026	0.870049	1.15 (0.30 to 4.35)
primary biliary cirrhosis	|| id:ebi-a-GCST90017066	Weighted median	3	0.0630878	0.256073	0.805399	1.07 (0.64 to 1.76)
primary biliary cirrhosis	|| id:ebi-a-GCST90017066	Inverse variance weighted	3	0.093672	0.210558	0.656409	1.10 (0.73 to 1.66)
primary biliary cirrhosis	|| id:ebi-a-GCST90017066	Simple mode	3	0.0539924	0.338631	0.887966	1.06 (0.54 to 2.05)
primary biliary cirrhosis	|| id:ebi-a-GCST90017066	Weighted mode	3	-0.0800337	0.366304	0.847316	0.92 (0.45 to 1.89)
primary biliary cirrhosis	|| id:ebi-a-GCST90017067	Inverse variance weighted	2	-0.00446053	0.0438206	0.918923	1.00 (0.91 to 1.08)
primary biliary cirrhosis	|| id:ebi-a-GCST90017068	Wald ratio	1	-0.174199	0.320113	0.586318	0.84 (0.45 to 1.57)
primary biliary cirrhosis	|| id:ebi-a-GCST90017069	MR Egger	4	0.291181	1.87239	0.890695	1.34 (0.03 to 52.51)
primary biliary cirrhosis	|| id:ebi-a-GCST90017069	Weighted median	4	0.0717109	0.178554	0.687963	1.07 (0.76 to 1.52)
primary biliary cirrhosis	|| id:ebi-a-GCST90017069	Inverse variance weighted	4	-0.0957734	0.172653	0.579088	0.91 (0.65 to 1.27)
primary biliary cirrhosis	|| id:ebi-a-GCST90017069	Simple mode	4	0.0893499	0.242269	0.736764	1.09 (0.68 to 1.76)
primary biliary cirrhosis	|| id:ebi-a-GCST90017069	Weighted mode	4	0.0913528	0.265277	0.753296	1.10 (0.65 to 1.84)
primary biliary cirrhosis	|| id:ebi-a-GCST90017070	MR Egger	5	1.66303	1.29093	0.288028	5.28 (0.42 to 66.24)
primary biliary cirrhosis	|| id:ebi-a-GCST90017070	Weighted median	5	0.180162	0.242054	0.456692	1.20 (0.75 to 1.92)
primary biliary cirrhosis	|| id:ebi-a-GCST90017070	Inverse variance weighted	5	0.0632537	0.261665	0.808985	1.07 (0.64 to 1.78)
primary biliary cirrhosis	|| id:ebi-a-GCST90017070	Simple mode	5	0.305665	0.329671	0.406313	1.36 (0.71 to 2.59)
primary biliary cirrhosis	|| id:ebi-a-GCST90017070	Weighted mode	5	0.346557	0.351884	0.380449	1.41 (0.71 to 2.82)
primary biliary cirrhosis	|| id:ebi-a-GCST90017071	MR Egger	7	-0.114076	0.387001	0.780016	0.89 (0.42 to 1.90)
primary biliary cirrhosis	|| id:ebi-a-GCST90017071	Weighted median	7	-0.119242	0.196385	0.54373	0.89 (0.60 to 1.30)
primary biliary cirrhosis	|| id:ebi-a-GCST90017071	Inverse variance weighted	7	-0.104815	0.157389	0.505433	0.90 (0.66 to 1.23)
primary biliary cirrhosis	|| id:ebi-a-GCST90017071	Simple mode	7	-0.256344	0.301144	0.427301	0.77 (0.43 to 1.40)
primary biliary cirrhosis	|| id:ebi-a-GCST90017071	Weighted mode	7	-0.187966	0.271461	0.514562	0.83 (0.49 to 1.41)
primary biliary cirrhosis	|| id:ebi-a-GCST90017072	MR Egger	5	-0.977474	1.57406	0.578595	0.38 (0.02 to 8.23)
primary biliary cirrhosis	|| id:ebi-a-GCST90017072	Weighted median	5	0.0417912	0.177068	0.813419	1.04 (0.74 to 1.48)
primary biliary cirrhosis	|| id:ebi-a-GCST90017072	Inverse variance weighted	5	0.141665	0.144762	0.327775	1.15 (0.87 to 1.53)
primary biliary cirrhosis	|| id:ebi-a-GCST90017072	Simple mode	5	0.341209	0.266254	0.269256	1.41 (0.83 to 2.37)
primary biliary cirrhosis	|| id:ebi-a-GCST90017072	Weighted mode	5	-0.00473164	0.196211	0.981916	1.00 (0.68 to 1.46)
primary biliary cirrhosis	|| id:ebi-a-GCST90017073	Inverse variance weighted	2	-0.0317052	0.183047	0.862488	0.97 (0.68 to 1.39)
primary biliary cirrhosis	|| id:ebi-a-GCST90017074	MR Egger	3	4.37929	1.92792	0.26401	79.78 (1.82 to 3491.28)
primary biliary cirrhosis	|| id:ebi-a-GCST90017074	Weighted median	3	-0.203485	0.283791	0.47336	0.82 (0.47 to 1.42)
primary biliary cirrhosis	|| id:ebi-a-GCST90017074	Inverse variance weighted	3	0.0318513	0.34187	0.92577	1.03 (0.53 to 2.02)
primary biliary cirrhosis	|| id:ebi-a-GCST90017074	Simple mode	3	-0.310133	0.350552	0.469649	0.73 (0.37 to 1.46)
primary biliary cirrhosis	|| id:ebi-a-GCST90017074	Weighted mode	3	-0.335864	0.380593	0.470609	0.71 (0.34 to 1.51)
primary biliary cirrhosis	|| id:ebi-a-GCST90017075	MR Egger	5	0.547151	0.497137	0.351458	1.73 (0.65 to 4.58)
primary biliary cirrhosis	|| id:ebi-a-GCST90017075	Weighted median	5	-0.175848	0.145623	0.227218	0.84 (0.63 to 1.12)
primary biliary cirrhosis	|| id:ebi-a-GCST90017075	Inverse variance weighted	5	-0.176054	0.111707	0.11502	0.84 (0.67 to 1.04)
primary biliary cirrhosis	|| id:ebi-a-GCST90017075	Simple mode	5	-0.203818	0.203836	0.373939	0.82 (0.55 to 1.22)
primary biliary cirrhosis	|| id:ebi-a-GCST90017075	Weighted mode	5	-0.216815	0.193611	0.325474	0.81 (0.55 to 1.18)
primary biliary cirrhosis	|| id:ebi-a-GCST90017088	Wald ratio	1	-0.634111	0.431615	0.14179	0.53 (0.23 to 1.24)
primary biliary cirrhosis	|| id:ebi-a-GCST90017089	Inverse variance weighted	2	0.167045	0.138497	0.22777	1.18 (0.90 to 1.55)
primary biliary cirrhosis	|| id:ebi-a-GCST90017090	Wald ratio	1	0.121464	0.284708	0.66965	1.13 (0.65 to 1.97)
primary biliary cirrhosis	|| id:ebi-a-GCST90017091	MR Egger	4	0.448303	0.424116	0.401317	1.57 (0.68 to 3.60)
primary biliary cirrhosis	|| id:ebi-a-GCST90017091	Weighted median	4	0.0788465	0.115228	0.493806	1.08 (0.86 to 1.36)
primary biliary cirrhosis	|| id:ebi-a-GCST90017091	Inverse variance weighted	4	0.00663435	0.0943151	0.943921	1.01 (0.84 to 1.21)
primary biliary cirrhosis	|| id:ebi-a-GCST90017091	Simple mode	4	0.113242	0.161025	0.532561	1.12 (0.82 to 1.54)
primary biliary cirrhosis	|| id:ebi-a-GCST90017091	Weighted mode	4	0.112066	0.16738	0.55108	1.12 (0.81 to 1.55)
primary biliary cirrhosis	|| id:ebi-a-GCST90017092	MR Egger	6	-0.360887	0.617179	0.590119	0.70 (0.21 to 2.34)
primary biliary cirrhosis	|| id:ebi-a-GCST90017092	Weighted median	6	-0.0799039	0.222406	0.719392	0.92 (0.60 to 1.43)
primary biliary cirrhosis	|| id:ebi-a-GCST90017092	Inverse variance weighted	6	-0.0602805	0.177764	0.734531	0.94 (0.66 to 1.33)
primary biliary cirrhosis	|| id:ebi-a-GCST90017092	Simple mode	6	0.190914	0.31368	0.56936	1.21 (0.65 to 2.24)
primary biliary cirrhosis	|| id:ebi-a-GCST90017092	Weighted mode	6	-0.240793	0.310686	0.473358	0.79 (0.43 to 1.45)
primary biliary cirrhosis	|| id:ebi-a-GCST90017093	MR Egger	3	0.583104	1.18384	0.708636	1.79 (0.18 to 18.24)
primary biliary cirrhosis	|| id:ebi-a-GCST90017093	Weighted median	3	0.0806803	0.325291	0.804115	1.08 (0.57 to 2.05)
primary biliary cirrhosis	|| id:ebi-a-GCST90017093	Inverse variance weighted	3	0.129482	0.253727	0.609827	1.14 (0.69 to 1.87)
primary biliary cirrhosis	|| id:ebi-a-GCST90017093	Simple mode	3	0.0624894	0.319381	0.862954	1.06 (0.57 to 1.99)
primary biliary cirrhosis	|| id:ebi-a-GCST90017093	Weighted mode	3	0.0605325	0.36341	0.883027	1.06 (0.52 to 2.17)
primary biliary cirrhosis	|| id:ebi-a-GCST90017094	Wald ratio	1	1.97218	0.608132	0.00118275	7.19 (2.18 to 23.67)
primary biliary cirrhosis	|| id:ebi-a-GCST90017095	MR Egger	4	1.74547	1.63913	0.398477	5.73 (0.23 to 142.33)
primary biliary cirrhosis	|| id:ebi-a-GCST90017095	Weighted median	4	-0.0816705	0.285317	0.774691	0.92 (0.53 to 1.61)
primary biliary cirrhosis	|| id:ebi-a-GCST90017095	Inverse variance weighted	4	0.0948307	0.248156	0.702356	1.10 (0.68 to 1.79)
primary biliary cirrhosis	|| id:ebi-a-GCST90017095	Simple mode	4	-0.168184	0.422681	0.717327	0.85 (0.37 to 1.94)
primary biliary cirrhosis	|| id:ebi-a-GCST90017095	Weighted mode	4	-0.196802	0.371038	0.632581	0.82 (0.40 to 1.70)
primary biliary cirrhosis	|| id:ebi-a-GCST90017096	MR Egger	3	1.93229	0.863785	0.267621	6.91 (1.27 to 37.54)
primary biliary cirrhosis	|| id:ebi-a-GCST90017096	Weighted median	3	0.839739	0.346259	0.0153011	2.32 (1.17 to 4.56)
primary biliary cirrhosis	|| id:ebi-a-GCST90017096	Inverse variance weighted	3	0.778188	0.265097	0.0033303	2.18 (1.30 to 3.66)
primary biliary cirrhosis	|| id:ebi-a-GCST90017096	Simple mode	3	1.02612	0.427424	0.138384	2.79 (1.21 to 6.45)
primary biliary cirrhosis	|| id:ebi-a-GCST90017096	Weighted mode	3	1.01227	0.471367	0.164827	2.75 (1.09 to 6.93)
primary biliary cirrhosis	|| id:ebi-a-GCST90017097	MR Egger	5	-0.747962	0.672777	0.347323	0.47 (0.13 to 1.77)
primary biliary cirrhosis	|| id:ebi-a-GCST90017097	Weighted median	5	-0.661146	0.243293	0.0065779	0.52 (0.32 to 0.83)
primary biliary cirrhosis	|| id:ebi-a-GCST90017097	Inverse variance weighted	5	-0.436481	0.289986	0.132279	0.65 (0.37 to 1.14)
primary biliary cirrhosis	|| id:ebi-a-GCST90017097	Simple mode	5	-0.759662	0.338477	0.0881952	0.47 (0.24 to 0.91)
primary biliary cirrhosis	|| id:ebi-a-GCST90017097	Weighted mode	5	-0.722409	0.274151	0.0578777	0.49 (0.28 to 0.83)
primary biliary cirrhosis	|| id:ebi-a-GCST90017099	MR Egger	3	0.426778	1.123	0.768795	1.53 (0.17 to 13.84)
primary biliary cirrhosis	|| id:ebi-a-GCST90017099	Weighted median	3	-0.0258401	0.34017	0.939449	0.97 (0.50 to 1.90)
primary biliary cirrhosis	|| id:ebi-a-GCST90017099	Inverse variance weighted	3	-0.106002	0.273007	0.697811	0.90 (0.53 to 1.54)
primary biliary cirrhosis	|| id:ebi-a-GCST90017099	Simple mode	3	0.0133056	0.389284	0.975838	1.01 (0.47 to 2.17)
primary biliary cirrhosis	|| id:ebi-a-GCST90017099	Weighted mode	3	0.0133056	0.40645	0.976858	1.01 (0.46 to 2.25)
primary biliary cirrhosis	|| id:ebi-a-GCST90017100	MR Egger	4	0.0585962	0.654402	0.936811	1.06 (0.29 to 3.82)
primary biliary cirrhosis	|| id:ebi-a-GCST90017100	Weighted median	4	0.140569	0.152601	0.356971	1.15 (0.85 to 1.55)
primary biliary cirrhosis	|| id:ebi-a-GCST90017100	Inverse variance weighted	4	0.0914575	0.173203	0.597475	1.10 (0.78 to 1.54)
primary biliary cirrhosis	|| id:ebi-a-GCST90017100	Simple mode	4	0.32923	0.310751	0.367137	1.39 (0.76 to 2.56)
primary biliary cirrhosis	|| id:ebi-a-GCST90017100	Weighted mode	4	0.337369	0.319296	0.368253	1.40 (0.75 to 2.62)
primary biliary cirrhosis	|| id:ebi-a-GCST90017101	Inverse variance weighted	2	0.700692	0.331047	0.0342946	2.02 (1.05 to 3.86)
primary biliary cirrhosis	|| id:ebi-a-GCST90017102	Inverse variance weighted	2	0.0549196	0.14813	0.710822	1.06 (0.79 to 1.41)
primary biliary cirrhosis	|| id:ebi-a-GCST90017103	MR Egger	3	-0.026468	1.31688	0.987206	0.97 (0.07 to 12.87)
primary biliary cirrhosis	|| id:ebi-a-GCST90017103	Weighted median	3	0.3903	0.268812	0.146517	1.48 (0.87 to 2.50)
primary biliary cirrhosis	|| id:ebi-a-GCST90017103	Inverse variance weighted	3	0.29486	0.219639	0.179441	1.34 (0.87 to 2.07)
primary biliary cirrhosis	|| id:ebi-a-GCST90017103	Simple mode	3	0.395593	0.305801	0.325051	1.49 (0.82 to 2.70)
primary biliary cirrhosis	|| id:ebi-a-GCST90017103	Weighted mode	3	0.396734	0.309172	0.328025	1.49 (0.81 to 2.73)
primary biliary cirrhosis	|| id:ebi-a-GCST90017105	MR Egger	6	0.236215	0.29696	0.470889	1.27 (0.71 to 2.27)
primary biliary cirrhosis	|| id:ebi-a-GCST90017105	Weighted median	6	0.00154947	0.14153	0.991265	1.00 (0.76 to 1.32)
primary biliary cirrhosis	|| id:ebi-a-GCST90017105	Inverse variance weighted	6	0.0633021	0.109184	0.562067	1.07 (0.86 to 1.32)
primary biliary cirrhosis	|| id:ebi-a-GCST90017105	Simple mode	6	-0.0227854	0.198412	0.913042	0.98 (0.66 to 1.44)
primary biliary cirrhosis	|| id:ebi-a-GCST90017105	Weighted mode	6	-0.0510728	0.191894	0.80075	0.95 (0.65 to 1.38)
primary biliary cirrhosis	|| id:ebi-a-GCST90017106	MR Egger	6	0.831792	0.750873	0.330088	2.30 (0.53 to 10.01)
primary biliary cirrhosis	|| id:ebi-a-GCST90017106	Weighted median	6	0.0206061	0.154551	0.893933	1.02 (0.75 to 1.38)
primary biliary cirrhosis	|| id:ebi-a-GCST90017106	Inverse variance weighted	6	-0.077065	0.151046	0.609904	0.93 (0.69 to 1.24)
primary biliary cirrhosis	|| id:ebi-a-GCST90017106	Simple mode	6	0.051209	0.232505	0.834388	1.05 (0.67 to 1.66)
primary biliary cirrhosis	|| id:ebi-a-GCST90017106	Weighted mode	6	0.0610168	0.194034	0.765866	1.06 (0.73 to 1.55)
primary biliary cirrhosis	|| id:ebi-a-GCST90017107	Wald ratio	1	0.593506	0.450015	0.187216	1.81 (0.75 to 4.37)
primary biliary cirrhosis	|| id:ebi-a-GCST90017108	MR Egger	5	0.0702943	0.78479	0.934273	1.07 (0.23 to 5.00)
primary biliary cirrhosis	|| id:ebi-a-GCST90017108	Weighted median	5	-0.169433	0.231458	0.464154	0.84 (0.54 to 1.33)
primary biliary cirrhosis	|| id:ebi-a-GCST90017108	Inverse variance weighted	5	-0.11074	0.228475	0.627894	0.90 (0.57 to 1.40)
primary biliary cirrhosis	|| id:ebi-a-GCST90017108	Simple mode	5	-0.253941	0.372396	0.532734	0.78 (0.37 to 1.61)
primary biliary cirrhosis	|| id:ebi-a-GCST90017108	Weighted mode	5	-0.300026	0.35067	0.440454	0.74 (0.37 to 1.47)
primary biliary cirrhosis	|| id:ebi-a-GCST90017109	MR Egger	3	-0.342802	0.304589	0.462466	0.71 (0.39 to 1.29)
primary biliary cirrhosis	|| id:ebi-a-GCST90017109	Weighted median	3	-0.0626625	0.11576	0.588292	0.94 (0.75 to 1.18)
primary biliary cirrhosis	|| id:ebi-a-GCST90017109	Inverse variance weighted	3	-0.116878	0.0989942	0.237739	0.89 (0.73 to 1.08)
primary biliary cirrhosis	|| id:ebi-a-GCST90017109	Simple mode	3	-0.06009	0.135224	0.700231	0.94 (0.72 to 1.23)
primary biliary cirrhosis	|| id:ebi-a-GCST90017109	Weighted mode	3	-0.053757	0.122233	0.703047	0.95 (0.75 to 1.20)
primary biliary cirrhosis	|| id:ebi-a-GCST90017110	MR Egger	5	0.241199	0.985584	0.822452	1.27 (0.18 to 8.78)
primary biliary cirrhosis	|| id:ebi-a-GCST90017110	Weighted median	5	-0.198182	0.243949	0.416567	0.82 (0.51 to 1.32)
primary biliary cirrhosis	|| id:ebi-a-GCST90017110	Inverse variance weighted	5	-0.226445	0.193112	0.240953	0.80 (0.55 to 1.16)
primary biliary cirrhosis	|| id:ebi-a-GCST90017110	Simple mode	5	-0.116661	0.327915	0.739984	0.89 (0.47 to 1.69)
primary biliary cirrhosis	|| id:ebi-a-GCST90017110	Weighted mode	5	-0.0914362	0.332414	0.796888	0.91 (0.48 to 1.75)
primary biliary cirrhosis	|| id:ebi-a-GCST90017111	MR Egger	4	-0.153875	0.716596	0.849883	0.86 (0.21 to 3.49)
primary biliary cirrhosis	|| id:ebi-a-GCST90017111	Weighted median	4	-0.0699941	0.252687	0.781781	0.93 (0.57 to 1.53)
primary biliary cirrhosis	|| id:ebi-a-GCST90017111	Inverse variance weighted	4	-0.0455769	0.205436	0.824427	0.96 (0.64 to 1.43)
primary biliary cirrhosis	|| id:ebi-a-GCST90017111	Simple mode	4	0.178254	0.358256	0.652977	1.20 (0.59 to 2.41)
primary biliary cirrhosis	|| id:ebi-a-GCST90017111	Weighted mode	4	-0.183859	0.32195	0.607924	0.83 (0.44 to 1.56)
primary biliary cirrhosis	|| id:ebi-a-GCST90017112	MR Egger	4	-0.183446	0.235466	0.517483	0.83 (0.52 to 1.32)
primary biliary cirrhosis	|| id:ebi-a-GCST90017112	Weighted median	4	-0.0151118	0.114005	0.894547	0.99 (0.79 to 1.23)
primary biliary cirrhosis	|| id:ebi-a-GCST90017112	Inverse variance weighted	4	0.0699706	0.0976757	0.473771	1.07 (0.89 to 1.30)
primary biliary cirrhosis	|| id:ebi-a-GCST90017112	Simple mode	4	0.0196559	0.195342	0.926198	1.02 (0.70 to 1.50)
primary biliary cirrhosis	|| id:ebi-a-GCST90017112	Weighted mode	4	-0.0137246	0.11386	0.911676	0.99 (0.79 to 1.23)
primary biliary cirrhosis	|| id:ebi-a-GCST90017113	MR Egger	4	0.125652	0.534435	0.836002	1.13 (0.40 to 3.23)
primary biliary cirrhosis	|| id:ebi-a-GCST90017113	Weighted median	4	0.0986242	0.126488	0.435562	1.10 (0.86 to 1.41)
primary biliary cirrhosis	|| id:ebi-a-GCST90017113	Inverse variance weighted	4	0.106352	0.112035	0.34248	1.11 (0.89 to 1.39)
primary biliary cirrhosis	|| id:ebi-a-GCST90017113	Simple mode	4	0.0963476	0.178337	0.626549	1.10 (0.78 to 1.56)
primary biliary cirrhosis	|| id:ebi-a-GCST90017113	Weighted mode	4	0.10601	0.169572	0.576191	1.11 (0.80 to 1.55)
primary biliary cirrhosis	|| id:ebi-a-GCST90017114	Inverse variance weighted	2	-0.0733328	0.311861	0.814096	0.93 (0.50 to 1.71)
primary biliary cirrhosis	|| id:ebi-a-GCST90017115	MR Egger	3	-0.348228	0.310482	0.463559	0.71 (0.38 to 1.30)
primary biliary cirrhosis	|| id:ebi-a-GCST90017115	Weighted median	3	-0.0614445	0.115409	0.594445	0.94 (0.75 to 1.18)
primary biliary cirrhosis	|| id:ebi-a-GCST90017115	Inverse variance weighted	3	-0.114245	0.0976002	0.241785	0.89 (0.74 to 1.08)
primary biliary cirrhosis	|| id:ebi-a-GCST90017115	Simple mode	3	-0.0589987	0.135067	0.704886	0.94 (0.72 to 1.23)
primary biliary cirrhosis	|| id:ebi-a-GCST90017115	Weighted mode	3	-0.0525946	0.132343	0.729467	0.95 (0.73 to 1.23)
primary biliary cirrhosis	|| id:ebi-a-GCST90017116	MR Egger	4	0.634438	1.30725	0.675406	1.89 (0.15 to 24.45)
primary biliary cirrhosis	|| id:ebi-a-GCST90017116	Weighted median	4	0.124076	0.224336	0.580207	1.13 (0.73 to 1.76)
primary biliary cirrhosis	|| id:ebi-a-GCST90017116	Inverse variance weighted	4	0.142663	0.228886	0.533093	1.15 (0.74 to 1.81)
primary biliary cirrhosis	|| id:ebi-a-GCST90017116	Simple mode	4	0.249261	0.348752	0.526377	1.28 (0.65 to 2.54)
primary biliary cirrhosis	|| id:ebi-a-GCST90017116	Weighted mode	4	0.12138	0.244665	0.65389	1.13 (0.70 to 1.82)
primary biliary cirrhosis	|| id:ebi-a-GCST90017117	MR Egger	4	0.017371	1.22964	0.990011	1.02 (0.09 to 11.33)
primary biliary cirrhosis	|| id:ebi-a-GCST90017117	Weighted median	4	0.153307	0.261151	0.557175	1.17 (0.70 to 1.94)
primary biliary cirrhosis	|| id:ebi-a-GCST90017117	Inverse variance weighted	4	0.0570299	0.216794	0.792504	1.06 (0.69 to 1.62)
primary biliary cirrhosis	|| id:ebi-a-GCST90017117	Simple mode	4	0.132556	0.314732	0.701984	1.14 (0.62 to 2.12)
primary biliary cirrhosis	|| id:ebi-a-GCST90017117	Weighted mode	4	0.153166	0.309679	0.654839	1.17 (0.64 to 2.14)
primary biliary cirrhosis	|| id:ebi-a-GCST90017118	MR Egger	6	0.342392	0.529544	0.553134	1.41 (0.50 to 3.98)
primary biliary cirrhosis	|| id:ebi-a-GCST90017118	Weighted median	6	0.142765	0.203284	0.482498	1.15 (0.77 to 1.72)
primary biliary cirrhosis	|| id:ebi-a-GCST90017118	Inverse variance weighted	6	-0.000116343	0.194987	0.999524	1.00 (0.68 to 1.47)
primary biliary cirrhosis	|| id:ebi-a-GCST90017118	Simple mode	6	0.297764	0.343657	0.425856	1.35 (0.69 to 2.64)
primary biliary cirrhosis	|| id:ebi-a-GCST90017118	Weighted mode	6	0.267495	0.306553	0.422804	1.31 (0.72 to 2.38)
primary sclerosing cirrhosis	|| id:ebi-a-GCST90016908	MR Egger	9	-0.60876	0.610233	0.351708	0.54 (0.16 to 1.80)
primary sclerosing cirrhosis	|| id:ebi-a-GCST90016908	Weighted median	9	0.0586107	0.266385	0.825853	1.06 (0.63 to 1.79)
primary sclerosing cirrhosis	|| id:ebi-a-GCST90016908	Inverse variance weighted	9	0.121459	0.198644	0.540908	1.13 (0.76 to 1.67)
primary sclerosing cirrhosis	|| id:ebi-a-GCST90016908	Simple mode	9	-0.20692	0.450764	0.658419	0.81 (0.34 to 1.97)
primary sclerosing cirrhosis	|| id:ebi-a-GCST90016908	Weighted mode	9	-0.253946	0.416752	0.559199	0.78 (0.34 to 1.76)
primary sclerosing cirrhosis	|| id:ebi-a-GCST90016909	MR Egger	4	-0.959335	1.03204	0.450735	0.38 (0.05 to 2.90)
primary sclerosing cirrhosis	|| id:ebi-a-GCST90016909	Weighted median	4	-0.15119	0.286622	0.597855	0.86 (0.49 to 1.51)
primary sclerosing cirrhosis	|| id:ebi-a-GCST90016909	Inverse variance weighted	4	-0.252663	0.241566	0.295591	0.78 (0.48 to 1.25)
primary sclerosing cirrhosis	|| id:ebi-a-GCST90016909	Simple mode	4	0.0198688	0.437858	0.966658	1.02 (0.43 to 2.41)
primary sclerosing cirrhosis	|| id:ebi-a-GCST90016909	Weighted mode	4	-0.0237122	0.42533	0.959046	0.98 (0.42 to 2.25)
primary sclerosing cirrhosis	|| id:ebi-a-GCST90016910	MR Egger	8	-0.950309	0.562386	0.142029	0.39 (0.13 to 1.16)
primary sclerosing cirrhosis	|| id:ebi-a-GCST90016910	Weighted median	8	-0.111847	0.309797	0.718074	0.89 (0.49 to 1.64)
primary sclerosing cirrhosis	|| id:ebi-a-GCST90016910	Inverse variance weighted	8	-0.192006	0.238254	0.420307	0.83 (0.52 to 1.32)
primary sclerosing cirrhosis	|| id:ebi-a-GCST90016910	Simple mode	8	0.387385	0.567858	0.517051	1.47 (0.48 to 4.48)
primary sclerosing cirrhosis	|| id:ebi-a-GCST90016910	Weighted mode	8	-0.734716	0.558297	0.229632	0.48 (0.16 to 1.43)
primary sclerosing cirrhosis	|| id:ebi-a-GCST90016911	MR Egger	10	-0.384269	0.39491	0.359026	0.68 (0.31 to 1.48)
primary sclerosing cirrhosis	|| id:ebi-a-GCST90016911	Weighted median	10	-0.0184647	0.249333	0.940966	0.98 (0.60 to 1.60)
primary sclerosing cirrhosis	|| id:ebi-a-GCST90016911	Inverse variance weighted	10	-0.00355513	0.17751	0.984021	1.00 (0.70 to 1.41)
primary sclerosing cirrhosis	|| id:ebi-a-GCST90016911	Simple mode	10	-0.0377016	0.355783	0.917932	0.96 (0.48 to 1.93)
primary sclerosing cirrhosis	|| id:ebi-a-GCST90016911	Weighted mode	10	-0.0305125	0.295837	0.920114	0.97 (0.54 to 1.73)
primary sclerosing cirrhosis	|| id:ebi-a-GCST90016912	MR Egger	8	0.925596	0.933606	0.359763	2.52 (0.40 to 15.73)
primary sclerosing cirrhosis	|| id:ebi-a-GCST90016912	Weighted median	8	0.146252	0.305348	0.631962	1.16 (0.64 to 2.11)
primary sclerosing cirrhosis	|| id:ebi-a-GCST90016912	Inverse variance weighted	8	0.146508	0.262583	0.576879	1.16 (0.69 to 1.94)
primary sclerosing cirrhosis	|| id:ebi-a-GCST90016912	Simple mode	8	-0.0264263	0.496841	0.959068	0.97 (0.37 to 2.58)
primary sclerosing cirrhosis	|| id:ebi-a-GCST90016912	Weighted mode	8	0.039146	0.463416	0.935046	1.04 (0.42 to 2.58)
primary sclerosing cirrhosis	|| id:ebi-a-GCST90016913	MR Egger	9	0.127816	0.388549	0.751812	1.14 (0.53 to 2.43)
primary sclerosing cirrhosis	|| id:ebi-a-GCST90016913	Weighted median	9	-0.388263	0.251986	0.123362	0.68 (0.41 to 1.11)
primary sclerosing cirrhosis	|| id:ebi-a-GCST90016913	Inverse variance weighted	9	-0.244484	0.185593	0.187735	0.78 (0.54 to 1.13)
primary sclerosing cirrhosis	|| id:ebi-a-GCST90016913	Simple mode	9	-0.679419	0.390331	0.11993	0.51 (0.24 to 1.09)
primary sclerosing cirrhosis	|| id:ebi-a-GCST90016913	Weighted mode	9	0.0056226	0.288294	0.984917	1.01 (0.57 to 1.77)
primary sclerosing cirrhosis	|| id:ebi-a-GCST90016914	MR Egger	6	-1.01104	1.05414	0.391818	0.36 (0.05 to 2.87)
primary sclerosing cirrhosis	|| id:ebi-a-GCST90016914	Weighted median	6	-0.114953	0.327109	0.725271	0.89 (0.47 to 1.69)
primary sclerosing cirrhosis	|| id:ebi-a-GCST90016914	Inverse variance weighted	6	-0.0106002	0.259749	0.967448	0.99 (0.59 to 1.65)
primary sclerosing cirrhosis	|| id:ebi-a-GCST90016914	Simple mode	6	-0.127279	0.406648	0.766918	0.88 (0.40 to 1.95)
primary sclerosing cirrhosis	|| id:ebi-a-GCST90016914	Weighted mode	6	-0.109291	0.412509	0.801629	0.90 (0.40 to 2.01)
primary sclerosing cirrhosis	|| id:ebi-a-GCST90016915	MR Egger	12	-0.291447	0.441548	0.524129	0.75 (0.31 to 1.78)
primary sclerosing cirrhosis	|| id:ebi-a-GCST90016915	Weighted median	12	0.0730351	0.228323	0.749062	1.08 (0.69 to 1.68)
primary sclerosing cirrhosis	|| id:ebi-a-GCST90016915	Inverse variance weighted	12	0.144876	0.16314	0.374516	1.16 (0.84 to 1.59)
primary sclerosing cirrhosis	|| id:ebi-a-GCST90016915	Simple mode	12	0.4945	0.389414	0.23034	1.64 (0.76 to 3.52)
primary sclerosing cirrhosis	|| id:ebi-a-GCST90016915	Weighted mode	12	-0.0344442	0.35613	0.92469	0.97 (0.48 to 1.94)
primary sclerosing cirrhosis	|| id:ebi-a-GCST90016916	MR Egger	5	-1.55193	1.50478	0.378248	0.21 (0.01 to 4.04)
primary sclerosing cirrhosis	|| id:ebi-a-GCST90016916	Weighted median	5	-0.127687	0.3849	0.740085	0.88 (0.41 to 1.87)
primary sclerosing cirrhosis	|| id:ebi-a-GCST90016916	Inverse variance weighted	5	-0.204769	0.372299	0.582311	0.81 (0.39 to 1.69)
primary sclerosing cirrhosis	|| id:ebi-a-GCST90016916	Simple mode	5	-0.157662	0.650352	0.820373	0.85 (0.24 to 3.06)
primary sclerosing cirrhosis	|| id:ebi-a-GCST90016916	Weighted mode	5	-0.117092	0.593658	0.853259	0.89 (0.28 to 2.85)
primary sclerosing cirrhosis	|| id:ebi-a-GCST90016917	MR Egger	4	-1.83065	0.841602	0.161616	0.16 (0.03 to 0.83)
primary sclerosing cirrhosis	|| id:ebi-a-GCST90016917	Weighted median	4	-0.191278	0.357092	0.592197	0.83 (0.41 to 1.66)
primary sclerosing cirrhosis	|| id:ebi-a-GCST90016917	Inverse variance weighted	4	-0.00340788	0.427659	0.993642	1.00 (0.43 to 2.30)
primary sclerosing cirrhosis	|| id:ebi-a-GCST90016917	Simple mode	4	-0.340228	0.567262	0.590935	0.71 (0.23 to 2.16)
primary sclerosing cirrhosis	|| id:ebi-a-GCST90016917	Weighted mode	4	-0.401759	0.505972	0.485186	0.67 (0.25 to 1.80)
primary sclerosing cirrhosis	|| id:ebi-a-GCST90016918	MR Egger	3	0.0792082	0.551719	0.909223	1.08 (0.37 to 3.19)
primary sclerosing cirrhosis	|| id:ebi-a-GCST90016918	Weighted median	3	0.325305	0.21916	0.137721	1.38 (0.90 to 2.13)
primary sclerosing cirrhosis	|| id:ebi-a-GCST90016918	Inverse variance weighted	3	0.23201	0.181805	0.201903	1.26 (0.88 to 1.80)
primary sclerosing cirrhosis	|| id:ebi-a-GCST90016918	Simple mode	3	0.347012	0.265742	0.321609	1.41 (0.84 to 2.38)
primary sclerosing cirrhosis	|| id:ebi-a-GCST90016918	Weighted mode	3	0.350998	0.280151	0.336875	1.42 (0.82 to 2.46)
primary sclerosing cirrhosis	|| id:ebi-a-GCST90016919	MR Egger	6	0.126559	0.455706	0.79499	1.13 (0.46 to 2.77)
primary sclerosing cirrhosis	|| id:ebi-a-GCST90016919	Weighted median	6	0.0171836	0.179727	0.923831	1.02 (0.72 to 1.45)
primary sclerosing cirrhosis	|| id:ebi-a-GCST90016919	Inverse variance weighted	6	-0.0674076	0.140275	0.630843	0.93 (0.71 to 1.23)
primary sclerosing cirrhosis	|| id:ebi-a-GCST90016919	Simple mode	6	0.0505792	0.254904	0.850529	1.05 (0.64 to 1.73)
primary sclerosing cirrhosis	|| id:ebi-a-GCST90016919	Weighted mode	6	0.0402679	0.247565	0.877159	1.04 (0.64 to 1.69)
primary sclerosing cirrhosis	|| id:ebi-a-GCST90016920	MR Egger	6	0.369067	0.403903	0.412543	1.45 (0.66 to 3.19)
primary sclerosing cirrhosis	|| id:ebi-a-GCST90016920	Weighted median	6	-0.0833832	0.150882	0.58051	0.92 (0.68 to 1.24)
primary sclerosing cirrhosis	|| id:ebi-a-GCST90016920	Inverse variance weighted	6	0.0388664	0.115221	0.735876	1.04 (0.83 to 1.30)
primary sclerosing cirrhosis	|| id:ebi-a-GCST90016920	Simple mode	6	-0.145999	0.242738	0.573756	0.86 (0.54 to 1.39)
primary sclerosing cirrhosis	|| id:ebi-a-GCST90016920	Weighted mode	6	-0.148755	0.235593	0.55551	0.86 (0.54 to 1.37)
primary sclerosing cirrhosis	|| id:ebi-a-GCST90016921	MR Egger	5	0.0328304	1.05983	0.977233	1.03 (0.13 to 8.25)
primary sclerosing cirrhosis	|| id:ebi-a-GCST90016921	Weighted median	5	0.504794	0.287999	0.0796434	1.66 (0.94 to 2.91)
primary sclerosing cirrhosis	|| id:ebi-a-GCST90016921	Inverse variance weighted	5	0.508997	0.229581	0.0266183	1.66 (1.06 to 2.61)
primary sclerosing cirrhosis	|| id:ebi-a-GCST90016921	Simple mode	5	0.384376	0.378106	0.36684	1.47 (0.70 to 3.08)
primary sclerosing cirrhosis	|| id:ebi-a-GCST90016921	Weighted mode	5	0.628174	0.341637	0.139806	1.87 (0.96 to 3.66)
primary sclerosing cirrhosis	|| id:ebi-a-GCST90016922	MR Egger	5	-4.95316	3.16164	0.215183	0.01 (0.00 to 3.47)
primary sclerosing cirrhosis	|| id:ebi-a-GCST90016922	Weighted median	5	0.7114	0.370249	0.0546802	2.04 (0.99 to 4.21)
primary sclerosing cirrhosis	|| id:ebi-a-GCST90016922	Inverse variance weighted	5	0.465526	0.309256	0.132244	1.59 (0.87 to 2.92)
primary sclerosing cirrhosis	|| id:ebi-a-GCST90016922	Simple mode	5	0.756976	0.436872	0.158179	2.13 (0.91 to 5.02)
primary sclerosing cirrhosis	|| id:ebi-a-GCST90016922	Weighted mode	5	0.751437	0.502545	0.209168	2.12 (0.79 to 5.68)
primary sclerosing cirrhosis	|| id:ebi-a-GCST90016923	MR Egger	7	-0.360559	0.534898	0.530167	0.70 (0.24 to 1.99)
primary sclerosing cirrhosis	|| id:ebi-a-GCST90016923	Weighted median	7	-0.191527	0.233869	0.412816	0.83 (0.52 to 1.31)
primary sclerosing cirrhosis	|| id:ebi-a-GCST90016923	Inverse variance weighted	7	-0.191357	0.180661	0.289508	0.83 (0.58 to 1.18)
primary sclerosing cirrhosis	|| id:ebi-a-GCST90016923	Simple mode	7	-0.145723	0.342045	0.684942	0.86 (0.44 to 1.69)
primary sclerosing cirrhosis	|| id:ebi-a-GCST90016923	Weighted mode	7	-0.215135	0.333696	0.542967	0.81 (0.42 to 1.55)
primary sclerosing cirrhosis	|| id:ebi-a-GCST90016924	MR Egger	3	0.986193	0.727919	0.404793	2.68 (0.64 to 11.17)
primary sclerosing cirrhosis	|| id:ebi-a-GCST90016924	Weighted median	3	0.340337	0.328862	0.300719	1.41 (0.74 to 2.68)
primary sclerosing cirrhosis	|| id:ebi-a-GCST90016924	Inverse variance weighted	3	0.320548	0.267511	0.230815	1.38 (0.82 to 2.33)
primary sclerosing cirrhosis	|| id:ebi-a-GCST90016924	Simple mode	3	0.286313	0.416952	0.56321	1.33 (0.59 to 3.01)
primary sclerosing cirrhosis	|| id:ebi-a-GCST90016924	Weighted mode	3	0.462767	0.435633	0.399412	1.59 (0.68 to 3.73)
primary sclerosing cirrhosis	|| id:ebi-a-GCST90016925	MR Egger	3	-1.92595	1.27037	0.371211	0.15 (0.01 to 1.76)
primary sclerosing cirrhosis	|| id:ebi-a-GCST90016925	Weighted median	3	-0.573833	0.340927	0.0923448	0.56 (0.29 to 1.10)
primary sclerosing cirrhosis	|| id:ebi-a-GCST90016925	Inverse variance weighted	3	-0.519182	0.255507	0.0421575	0.60 (0.36 to 0.98)
primary sclerosing cirrhosis	|| id:ebi-a-GCST90016925	Simple mode	3	-0.631838	0.388786	0.245633	0.53 (0.25 to 1.14)
primary sclerosing cirrhosis	|| id:ebi-a-GCST90016925	Weighted mode	3	-0.663744	0.402957	0.241277	0.51 (0.23 to 1.13)
primary sclerosing cirrhosis	|| id:ebi-a-GCST90016926	MR Egger	5	0.446974	1.3361	0.759999	1.56 (0.11 to 21.45)
primary sclerosing cirrhosis	|| id:ebi-a-GCST90016926	Weighted median	5	0.198709	0.363434	0.584547	1.22 (0.60 to 2.49)
primary sclerosing cirrhosis	|| id:ebi-a-GCST90016926	Inverse variance weighted	5	-0.164062	0.290821	0.572662	0.85 (0.48 to 1.50)
primary sclerosing cirrhosis	|| id:ebi-a-GCST90016926	Simple mode	5	0.240428	0.465896	0.63303	1.27 (0.51 to 3.17)
primary sclerosing cirrhosis	|| id:ebi-a-GCST90016926	Weighted mode	5	0.236224	0.485355	0.651934	1.27 (0.49 to 3.28)
primary sclerosing cirrhosis	|| id:ebi-a-GCST90016927	Inverse variance weighted	2	0.159216	0.467316	0.733328	1.17 (0.47 to 2.93)
primary sclerosing cirrhosis	|| id:ebi-a-GCST90016928	MR Egger	3	-0.581607	1.89979	0.810871	0.56 (0.01 to 23.15)
primary sclerosing cirrhosis	|| id:ebi-a-GCST90016928	Weighted median	3	-0.0717828	0.287044	0.802529	0.93 (0.53 to 1.63)
primary sclerosing cirrhosis	|| id:ebi-a-GCST90016928	Inverse variance weighted	3	0.316434	0.450034	0.481973	1.37 (0.57 to 3.32)
primary sclerosing cirrhosis	|| id:ebi-a-GCST90016928	Simple mode	3	-0.0716853	0.3162	0.841714	0.93 (0.50 to 1.73)
primary sclerosing cirrhosis	|| id:ebi-a-GCST90016928	Weighted mode	3	-0.0716853	0.288809	0.827131	0.93 (0.53 to 1.64)
primary sclerosing cirrhosis	|| id:ebi-a-GCST90016929	MR Egger	3	-1.70009	1.62626	0.485872	0.18 (0.01 to 4.43)
primary sclerosing cirrhosis	|| id:ebi-a-GCST90016929	Weighted median	3	-0.254212	0.436094	0.559941	0.78 (0.33 to 1.82)
primary sclerosing cirrhosis	|| id:ebi-a-GCST90016929	Inverse variance weighted	3	-0.0916067	0.36196	0.800202	0.91 (0.45 to 1.85)
primary sclerosing cirrhosis	|| id:ebi-a-GCST90016929	Simple mode	3	-0.401253	0.579766	0.560431	0.67 (0.21 to 2.09)
primary sclerosing cirrhosis	|| id:ebi-a-GCST90016929	Weighted mode	3	-0.408228	0.5171	0.512573	0.66 (0.24 to 1.83)
primary sclerosing cirrhosis	|| id:ebi-a-GCST90016931	MR Egger	5	0.207828	0.548013	0.729762	1.23 (0.42 to 3.60)
primary sclerosing cirrhosis	|| id:ebi-a-GCST90016931	Weighted median	5	0.288406	0.284892	0.311378	1.33 (0.76 to 2.33)
primary sclerosing cirrhosis	|| id:ebi-a-GCST90016931	Inverse variance weighted	5	0.384253	0.225894	0.0889373	1.47 (0.94 to 2.29)
primary sclerosing cirrhosis	|| id:ebi-a-GCST90016931	Simple mode	5	0.261263	0.36725	0.516122	1.30 (0.63 to 2.67)
primary sclerosing cirrhosis	|| id:ebi-a-GCST90016931	Weighted mode	5	0.275948	0.337907	0.459978	1.32 (0.68 to 2.56)
primary sclerosing cirrhosis	|| id:ebi-a-GCST90016932	MR Egger	10	-0.676778	0.419681	0.145496	0.51 (0.22 to 1.16)
primary sclerosing cirrhosis	|| id:ebi-a-GCST90016932	Weighted median	10	-0.268893	0.208169	0.196458	0.76 (0.51 to 1.15)
primary sclerosing cirrhosis	|| id:ebi-a-GCST90016932	Inverse variance weighted	10	-0.315409	0.149708	0.035132	0.73 (0.54 to 0.98)
primary sclerosing cirrhosis	|| id:ebi-a-GCST90016932	Simple mode	10	-0.0403182	0.332432	0.906132	0.96 (0.50 to 1.84)
primary sclerosing cirrhosis	|| id:ebi-a-GCST90016932	Weighted mode	10	-0.13821	0.278442	0.631531	0.87 (0.50 to 1.50)
primary sclerosing cirrhosis	|| id:ebi-a-GCST90016933	MR Egger	6	-1.01104	1.05414	0.391818	0.36 (0.05 to 2.87)
primary sclerosing cirrhosis	|| id:ebi-a-GCST90016933	Weighted median	6	-0.114953	0.333313	0.730183	0.89 (0.46 to 1.71)
primary sclerosing cirrhosis	|| id:ebi-a-GCST90016933	Inverse variance weighted	6	-0.0106002	0.259749	0.967448	0.99 (0.59 to 1.65)
primary sclerosing cirrhosis	|| id:ebi-a-GCST90016933	Simple mode	6	-0.127279	0.405216	0.766126	0.88 (0.40 to 1.95)
primary sclerosing cirrhosis	|| id:ebi-a-GCST90016933	Weighted mode	6	-0.109291	0.405757	0.798421	0.90 (0.40 to 1.99)
primary sclerosing cirrhosis	|| id:ebi-a-GCST90016934	MR Egger	4	0.239474	0.808374	0.794976	1.27 (0.26 to 6.20)
primary sclerosing cirrhosis	|| id:ebi-a-GCST90016934	Weighted median	4	0.0217167	0.260024	0.93344	1.02 (0.61 to 1.70)
primary sclerosing cirrhosis	|| id:ebi-a-GCST90016934	Inverse variance weighted	4	0.0477223	0.223051	0.830584	1.05 (0.68 to 1.62)
primary sclerosing cirrhosis	|| id:ebi-a-GCST90016934	Simple mode	4	-0.0131021	0.343648	0.971982	0.99 (0.50 to 1.94)
primary sclerosing cirrhosis	|| id:ebi-a-GCST90016934	Weighted mode	4	-0.0112224	0.353228	0.97665	0.99 (0.49 to 1.98)
primary sclerosing cirrhosis	|| id:ebi-a-GCST90016935	MR Egger	9	-0.287303	0.445587	0.539622	0.75 (0.31 to 1.80)
primary sclerosing cirrhosis	|| id:ebi-a-GCST90016935	Weighted median	9	0.13361	0.243151	0.582665	1.14 (0.71 to 1.84)
primary sclerosing cirrhosis	|| id:ebi-a-GCST90016935	Inverse variance weighted	9	0.209708	0.183714	0.253665	1.23 (0.86 to 1.77)
primary sclerosing cirrhosis	|| id:ebi-a-GCST90016935	Simple mode	9	0.622675	0.438792	0.193645	1.86 (0.79 to 4.40)
primary sclerosing cirrhosis	|| id:ebi-a-GCST90016935	Weighted mode	9	-0.18566	0.34317	0.603232	0.83 (0.42 to 1.63)
primary sclerosing cirrhosis	|| id:ebi-a-GCST90016936	Inverse variance weighted	2	0.220546	0.392259	0.573949	1.25 (0.58 to 2.69)
primary sclerosing cirrhosis	|| id:ebi-a-GCST90016937	MR Egger	5	-1.55193	1.50478	0.378248	0.21 (0.01 to 4.04)
primary sclerosing cirrhosis	|| id:ebi-a-GCST90016937	Weighted median	5	-0.127687	0.404612	0.752322	0.88 (0.40 to 1.95)
primary sclerosing cirrhosis	|| id:ebi-a-GCST90016937	Inverse variance weighted	5	-0.204769	0.372299	0.582311	0.81 (0.39 to 1.69)
primary sclerosing cirrhosis	|| id:ebi-a-GCST90016937	Simple mode	5	-0.157662	0.602829	0.806593	0.85 (0.26 to 2.78)
primary sclerosing cirrhosis	|| id:ebi-a-GCST90016937	Weighted mode	5	-0.117092	0.518673	0.83246	0.89 (0.32 to 2.46)
primary sclerosing cirrhosis	|| id:ebi-a-GCST90016938	MR Egger	6	1.03067	0.719912	0.2255	2.80 (0.68 to 11.49)
primary sclerosing cirrhosis	|| id:ebi-a-GCST90016938	Weighted median	6	-0.0545413	0.1371	0.690762	0.95 (0.72 to 1.24)
primary sclerosing cirrhosis	|| id:ebi-a-GCST90016938	Inverse variance weighted	6	-0.0136071	0.108382	0.900089	0.99 (0.80 to 1.22)
primary sclerosing cirrhosis	|| id:ebi-a-GCST90016938	Simple mode	6	-0.0522489	0.188788	0.793041	0.95 (0.66 to 1.37)
primary sclerosing cirrhosis	|| id:ebi-a-GCST90016938	Weighted mode	6	-0.0544615	0.188995	0.784785	0.95 (0.65 to 1.37)
primary sclerosing cirrhosis	|| id:ebi-a-GCST90016939	MR Egger	5	-0.778933	0.935745	0.466241	0.46 (0.07 to 2.87)
primary sclerosing cirrhosis	|| id:ebi-a-GCST90016939	Weighted median	5	-0.233452	0.342344	0.495288	0.79 (0.40 to 1.55)
primary sclerosing cirrhosis	|| id:ebi-a-GCST90016939	Inverse variance weighted	5	-0.282029	0.26992	0.296086	0.75 (0.44 to 1.28)
primary sclerosing cirrhosis	|| id:ebi-a-GCST90016939	Simple mode	5	-0.267537	0.437349	0.573781	0.77 (0.32 to 1.80)
primary sclerosing cirrhosis	|| id:ebi-a-GCST90016939	Weighted mode	5	-0.27171	0.409658	0.543436	0.76 (0.34 to 1.70)
primary sclerosing cirrhosis	|| id:ebi-a-GCST90016940	MR Egger	9	0.560015	0.383472	0.187564	1.75 (0.83 to 3.71)
primary sclerosing cirrhosis	|| id:ebi-a-GCST90016940	Weighted median	9	-0.00591396	0.256393	0.981598	0.99 (0.60 to 1.64)
primary sclerosing cirrhosis	|| id:ebi-a-GCST90016940	Inverse variance weighted	9	0.179573	0.187965	0.339399	1.20 (0.83 to 1.73)
primary sclerosing cirrhosis	|| id:ebi-a-GCST90016940	Simple mode	9	-0.145527	0.436974	0.747668	0.86 (0.37 to 2.04)
primary sclerosing cirrhosis	|| id:ebi-a-GCST90016940	Weighted mode	9	-0.127619	0.41784	0.767837	0.88 (0.39 to 2.00)
primary sclerosing cirrhosis	|| id:ebi-a-GCST90016941	MR Egger	6	-0.249087	0.483219	0.633402	0.78 (0.30 to 2.01)
primary sclerosing cirrhosis	|| id:ebi-a-GCST90016941	Weighted median	6	-0.00843929	0.204911	0.967148	0.99 (0.66 to 1.48)
primary sclerosing cirrhosis	|| id:ebi-a-GCST90016941	Inverse variance weighted	6	-0.0197366	0.163956	0.904184	0.98 (0.71 to 1.35)
primary sclerosing cirrhosis	|| id:ebi-a-GCST90016941	Simple mode	6	-0.0376952	0.294452	0.903124	0.96 (0.54 to 1.72)
primary sclerosing cirrhosis	|| id:ebi-a-GCST90016941	Weighted mode	6	0.00372348	0.282629	0.989998	1.00 (0.58 to 1.75)
primary sclerosing cirrhosis	|| id:ebi-a-GCST90016942	MR Egger	6	0.369067	0.403903	0.412543	1.45 (0.66 to 3.19)
primary sclerosing cirrhosis	|| id:ebi-a-GCST90016942	Weighted median	6	-0.0833832	0.150939	0.580653	0.92 (0.68 to 1.24)
primary sclerosing cirrhosis	|| id:ebi-a-GCST90016942	Inverse variance weighted	6	0.0388664	0.115221	0.735876	1.04 (0.83 to 1.30)
primary sclerosing cirrhosis	|| id:ebi-a-GCST90016942	Simple mode	6	-0.145999	0.243711	0.575235	0.86 (0.54 to 1.39)
primary sclerosing cirrhosis	|| id:ebi-a-GCST90016942	Weighted mode	6	-0.148755	0.234904	0.554394	0.86 (0.54 to 1.37)
primary sclerosing cirrhosis	|| id:ebi-a-GCST90016943	MR Egger	5	-0.659718	0.699093	0.414953	0.52 (0.13 to 2.04)
primary sclerosing cirrhosis	|| id:ebi-a-GCST90016943	Weighted median	5	0.385081	0.193221	0.0462657	1.47 (1.01 to 2.15)
primary sclerosing cirrhosis	|| id:ebi-a-GCST90016943	Inverse variance weighted	5	0.36135	0.146704	0.0137732	1.44 (1.08 to 1.91)
primary sclerosing cirrhosis	|| id:ebi-a-GCST90016943	Simple mode	5	0.498909	0.281522	0.151054	1.65 (0.95 to 2.86)
primary sclerosing cirrhosis	|| id:ebi-a-GCST90016943	Weighted mode	5	0.495352	0.307924	0.182968	1.64 (0.90 to 3.00)
primary sclerosing cirrhosis	|| id:ebi-a-GCST90016944	MR Egger	7	0.103625	0.468932	0.833848	1.11 (0.44 to 2.78)
primary sclerosing cirrhosis	|| id:ebi-a-GCST90016944	Weighted median	7	-0.123149	0.231342	0.594502	0.88 (0.56 to 1.39)
primary sclerosing cirrhosis	|| id:ebi-a-GCST90016944	Inverse variance weighted	7	-0.141803	0.190987	0.457799	0.87 (0.60 to 1.26)
primary sclerosing cirrhosis	|| id:ebi-a-GCST90016944	Simple mode	7	-0.589363	0.413123	0.203593	0.55 (0.25 to 1.25)
primary sclerosing cirrhosis	|| id:ebi-a-GCST90016944	Weighted mode	7	-0.511846	0.394617	0.242248	0.60 (0.28 to 1.30)
primary sclerosing cirrhosis	|| id:ebi-a-GCST90016945	MR Egger	5	0.728804	0.504415	0.244247	2.07 (0.77 to 5.57)
primary sclerosing cirrhosis	|| id:ebi-a-GCST90016945	Weighted median	5	0.212727	0.265804	0.423528	1.24 (0.73 to 2.08)
primary sclerosing cirrhosis	|| id:ebi-a-GCST90016945	Inverse variance weighted	5	0.169102	0.24454	0.489244	1.18 (0.73 to 1.91)
primary sclerosing cirrhosis	|| id:ebi-a-GCST90016945	Simple mode	5	-0.34198	0.489912	0.5236	0.71 (0.27 to 1.86)
primary sclerosing cirrhosis	|| id:ebi-a-GCST90016945	Weighted mode	5	0.561265	0.444041	0.274874	1.75 (0.73 to 4.19)
primary sclerosing cirrhosis	|| id:ebi-a-GCST90016946	MR Egger	8	0.498492	0.586741	0.428143	1.65 (0.52 to 5.20)
primary sclerosing cirrhosis	|| id:ebi-a-GCST90016946	Weighted median	8	0.165727	0.246996	0.50224	1.18 (0.73 to 1.92)
primary sclerosing cirrhosis	|| id:ebi-a-GCST90016946	Inverse variance weighted	8	0.0276869	0.210189	0.895203	1.03 (0.68 to 1.55)
primary sclerosing cirrhosis	|| id:ebi-a-GCST90016946	Simple mode	8	0.0171315	0.386708	0.965902	1.02 (0.48 to 2.17)
primary sclerosing cirrhosis	|| id:ebi-a-GCST90016946	Weighted mode	8	0.175059	0.324633	0.606431	1.19 (0.63 to 2.25)
primary sclerosing cirrhosis	|| id:ebi-a-GCST90016947	MR Egger	6	-1.36527	0.963139	0.229302	0.26 (0.04 to 1.69)
primary sclerosing cirrhosis	|| id:ebi-a-GCST90016947	Weighted median	6	-0.162361	0.338419	0.631395	0.85 (0.44 to 1.65)
primary sclerosing cirrhosis	|| id:ebi-a-GCST90016947	Inverse variance weighted	6	-0.127991	0.259909	0.622404	0.88 (0.53 to 1.46)
primary sclerosing cirrhosis	|| id:ebi-a-GCST90016947	Simple mode	6	-0.166175	0.494095	0.750284	0.85 (0.32 to 2.23)
primary sclerosing cirrhosis	|| id:ebi-a-GCST90016947	Weighted mode	6	-0.145695	0.519805	0.790484	0.86 (0.31 to 2.39)
primary sclerosing cirrhosis	|| id:ebi-a-GCST90016948	MR Egger	12	-0.939131	0.580378	0.136703	0.39 (0.13 to 1.22)
primary sclerosing cirrhosis	|| id:ebi-a-GCST90016948	Weighted median	12	-0.198206	0.223644	0.37548	0.82 (0.53 to 1.27)
primary sclerosing cirrhosis	|| id:ebi-a-GCST90016948	Inverse variance weighted	12	-0.220919	0.196507	0.260917	0.80 (0.55 to 1.18)
primary sclerosing cirrhosis	|| id:ebi-a-GCST90016948	Simple mode	12	-0.345149	0.404256	0.411429	0.71 (0.32 to 1.56)
primary sclerosing cirrhosis	|| id:ebi-a-GCST90016948	Weighted mode	12	-0.393472	0.376242	0.318093	0.67 (0.32 to 1.41)
primary sclerosing cirrhosis	|| id:ebi-a-GCST90016949	MR Egger	11	-0.193435	1.03294	0.855605	0.82 (0.11 to 6.24)
primary sclerosing cirrhosis	|| id:ebi-a-GCST90016949	Weighted median	11	0.116827	0.187136	0.532438	1.12 (0.78 to 1.62)
primary sclerosing cirrhosis	|| id:ebi-a-GCST90016949	Inverse variance weighted	11	0.255782	0.135497	0.0590617	1.29 (0.99 to 1.68)
primary sclerosing cirrhosis	|| id:ebi-a-GCST90016949	Simple mode	11	0.0828119	0.305229	0.79167	1.09 (0.60 to 1.98)
primary sclerosing cirrhosis	|| id:ebi-a-GCST90016949	Weighted mode	11	0.0828119	0.291211	0.781927	1.09 (0.61 to 1.92)
primary sclerosing cirrhosis	|| id:ebi-a-GCST90016950	MR Egger	11	0.718321	0.632439	0.285382	2.05 (0.59 to 7.08)
primary sclerosing cirrhosis	|| id:ebi-a-GCST90016950	Weighted median	11	0.0947014	0.24084	0.694162	1.10 (0.69 to 1.76)
primary sclerosing cirrhosis	|| id:ebi-a-GCST90016950	Inverse variance weighted	11	0.0707709	0.186536	0.704394	1.07 (0.74 to 1.55)
primary sclerosing cirrhosis	|| id:ebi-a-GCST90016950	Simple mode	11	0.0334489	0.397096	0.934533	1.03 (0.47 to 2.25)
primary sclerosing cirrhosis	|| id:ebi-a-GCST90016950	Weighted mode	11	0.0409403	0.368815	0.913809	1.04 (0.51 to 2.15)
primary sclerosing cirrhosis	|| id:ebi-a-GCST90016951	MR Egger	3	0.76529	0.731195	0.485498	2.15 (0.51 to 9.01)
primary sclerosing cirrhosis	|| id:ebi-a-GCST90016951	Weighted median	3	0.468793	0.396374	0.236927	1.60 (0.73 to 3.48)
primary sclerosing cirrhosis	|| id:ebi-a-GCST90016951	Inverse variance weighted	3	0.405259	0.326135	0.214012	1.50 (0.79 to 2.84)
primary sclerosing cirrhosis	|| id:ebi-a-GCST90016951	Simple mode	3	0.554584	0.473358	0.362041	1.74 (0.69 to 4.40)
primary sclerosing cirrhosis	|| id:ebi-a-GCST90016951	Weighted mode	3	0.514897	0.420527	0.345449	1.67 (0.73 to 3.82)
primary sclerosing cirrhosis	|| id:ebi-a-GCST90016952	MR Egger	7	0.0598121	0.902997	0.949756	1.06 (0.18 to 6.23)
primary sclerosing cirrhosis	|| id:ebi-a-GCST90016952	Weighted median	7	0.0148465	0.297899	0.960252	1.01 (0.57 to 1.82)
primary sclerosing cirrhosis	|| id:ebi-a-GCST90016952	Inverse variance weighted	7	0.121613	0.23705	0.607934	1.13 (0.71 to 1.80)
primary sclerosing cirrhosis	|| id:ebi-a-GCST90016952	Simple mode	7	0.575259	0.484827	0.280263	1.78 (0.69 to 4.60)
primary sclerosing cirrhosis	|| id:ebi-a-GCST90016952	Weighted mode	7	0.02311	0.447157	0.96046	1.02 (0.43 to 2.46)
primary sclerosing cirrhosis	|| id:ebi-a-GCST90016956	MR Egger	11	0.354714	0.293958	0.258313	1.43 (0.80 to 2.54)
primary sclerosing cirrhosis	|| id:ebi-a-GCST90016956	Weighted median	11	0.0490615	0.193103	0.799443	1.05 (0.72 to 1.53)
primary sclerosing cirrhosis	|| id:ebi-a-GCST90016956	Inverse variance weighted	11	-0.16339	0.145044	0.259961	0.85 (0.64 to 1.13)
primary sclerosing cirrhosis	|| id:ebi-a-GCST90016956	Simple mode	11	0.0877604	0.314782	0.786081	1.09 (0.59 to 2.02)
primary sclerosing cirrhosis	|| id:ebi-a-GCST90016956	Weighted mode	11	0.0993205	0.227389	0.671547	1.10 (0.71 to 1.72)
primary sclerosing cirrhosis	|| id:ebi-a-GCST90016957	MR Egger	7	-0.359454	0.534943	0.53141	0.70 (0.24 to 1.99)
primary sclerosing cirrhosis	|| id:ebi-a-GCST90016957	Weighted median	7	-0.19125	0.223966	0.393147	0.83 (0.53 to 1.28)
primary sclerosing cirrhosis	|| id:ebi-a-GCST90016957	Inverse variance weighted	7	-0.191247	0.18068	0.289833	0.83 (0.58 to 1.18)
primary sclerosing cirrhosis	|| id:ebi-a-GCST90016957	Simple mode	7	-0.142341	0.33754	0.687935	0.87 (0.45 to 1.68)
primary sclerosing cirrhosis	|| id:ebi-a-GCST90016957	Weighted mode	7	-0.211785	0.305346	0.51388	0.81 (0.44 to 1.47)
primary sclerosing cirrhosis	|| id:ebi-a-GCST90016958	MR Egger	6	-0.169935	0.610278	0.794465	0.84 (0.26 to 2.79)
primary sclerosing cirrhosis	|| id:ebi-a-GCST90016958	Weighted median	6	0.0170868	0.144585	0.905926	1.02 (0.77 to 1.35)
primary sclerosing cirrhosis	|| id:ebi-a-GCST90016958	Inverse variance weighted	6	0.0239686	0.134563	0.858628	1.02 (0.79 to 1.33)
primary sclerosing cirrhosis	|| id:ebi-a-GCST90016958	Simple mode	6	0.0372997	0.199873	0.859297	1.04 (0.70 to 1.54)
primary sclerosing cirrhosis	|| id:ebi-a-GCST90016958	Weighted mode	6	0.0173464	0.204455	0.935679	1.02 (0.68 to 1.52)
primary sclerosing cirrhosis	|| id:ebi-a-GCST90016959	MR Egger	4	-0.234546	0.771389	0.789802	0.79 (0.17 to 3.59)
primary sclerosing cirrhosis	|| id:ebi-a-GCST90016959	Weighted median	4	-0.41128	0.22701	0.0700291	0.66 (0.42 to 1.03)
primary sclerosing cirrhosis	|| id:ebi-a-GCST90016959	Inverse variance weighted	4	-0.482011	0.192465	0.0122655	0.62 (0.42 to 0.90)
primary sclerosing cirrhosis	|| id:ebi-a-GCST90016959	Simple mode	4	-0.361666	0.322051	0.343198	0.70 (0.37 to 1.31)
primary sclerosing cirrhosis	|| id:ebi-a-GCST90016959	Weighted mode	4	-0.340877	0.309192	0.350759	0.71 (0.39 to 1.30)
primary sclerosing cirrhosis	|| id:ebi-a-GCST90016960	MR Egger	5	0.67575	0.962358	0.533143	1.97 (0.30 to 12.96)
primary sclerosing cirrhosis	|| id:ebi-a-GCST90016960	Weighted median	5	0.275788	0.255771	0.280918	1.32 (0.80 to 2.18)
primary sclerosing cirrhosis	|| id:ebi-a-GCST90016960	Inverse variance weighted	5	0.270806	0.197729	0.170818	1.31 (0.89 to 1.93)
primary sclerosing cirrhosis	|| id:ebi-a-GCST90016960	Simple mode	5	0.493786	0.38085	0.26453	1.64 (0.78 to 3.46)
primary sclerosing cirrhosis	|| id:ebi-a-GCST90016960	Weighted mode	5	0.384942	0.398707	0.38898	1.47 (0.67 to 3.21)
primary sclerosing cirrhosis	|| id:ebi-a-GCST90016961	MR Egger	7	-0.355155	0.534419	0.535748	0.70 (0.25 to 2.00)
primary sclerosing cirrhosis	|| id:ebi-a-GCST90016961	Weighted median	7	-0.189077	0.232803	0.41669	0.83 (0.52 to 1.31)
primary sclerosing cirrhosis	|| id:ebi-a-GCST90016961	Inverse variance weighted	7	-0.190789	0.180656	0.290926	0.83 (0.58 to 1.18)
primary sclerosing cirrhosis	|| id:ebi-a-GCST90016961	Simple mode	7	-0.143105	0.335514	0.684605	0.87 (0.45 to 1.67)
primary sclerosing cirrhosis	|| id:ebi-a-GCST90016961	Weighted mode	7	-0.212802	0.306662	0.513681	0.81 (0.44 to 1.47)
primary sclerosing cirrhosis	|| id:ebi-a-GCST90016962	MR Egger	9	-0.155296	1.11661	0.893305	0.86 (0.10 to 7.64)
primary sclerosing cirrhosis	|| id:ebi-a-GCST90016962	Weighted median	9	0.0210766	0.306231	0.945128	1.02 (0.56 to 1.86)
primary sclerosing cirrhosis	|| id:ebi-a-GCST90016962	Inverse variance weighted	9	0.0420588	0.221739	0.849562	1.04 (0.68 to 1.61)
primary sclerosing cirrhosis	|| id:ebi-a-GCST90016962	Simple mode	9	-0.0599789	0.489719	0.905543	0.94 (0.36 to 2.46)
primary sclerosing cirrhosis	|| id:ebi-a-GCST90016962	Weighted mode	9	-0.0534462	0.550027	0.924982	0.95 (0.32 to 2.79)
primary sclerosing cirrhosis	|| id:ebi-a-GCST90016963	MR Egger	6	0.569959	0.800578	0.515827	1.77 (0.37 to 8.49)
primary sclerosing cirrhosis	|| id:ebi-a-GCST90016963	Weighted median	6	0.0244322	0.14227	0.863649	1.02 (0.78 to 1.35)
primary sclerosing cirrhosis	|| id:ebi-a-GCST90016963	Inverse variance weighted	6	0.0510922	0.112245	0.648975	1.05 (0.84 to 1.31)
primary sclerosing cirrhosis	|| id:ebi-a-GCST90016963	Simple mode	6	0.0121628	0.196962	0.953153	1.01 (0.69 to 1.49)
primary sclerosing cirrhosis	|| id:ebi-a-GCST90016963	Weighted mode	6	-0.0125452	0.18232	0.947809	0.99 (0.69 to 1.41)
primary sclerosing cirrhosis	|| id:ebi-a-GCST90016964	MR Egger	3	-2.16671	1.81597	0.444079	0.11 (0.00 to 4.03)
primary sclerosing cirrhosis	|| id:ebi-a-GCST90016964	Weighted median	3	-0.469663	0.209918	0.0252625	0.63 (0.41 to 0.94)
primary sclerosing cirrhosis	|| id:ebi-a-GCST90016964	Inverse variance weighted	3	-0.378629	0.160366	0.0182242	0.68 (0.50 to 0.94)
primary sclerosing cirrhosis	|| id:ebi-a-GCST90016964	Simple mode	3	-0.49805	0.24477	0.178854	0.61 (0.38 to 0.98)
primary sclerosing cirrhosis	|| id:ebi-a-GCST90016964	Weighted mode	3	-0.499047	0.261914	0.197012	0.61 (0.36 to 1.01)
primary sclerosing cirrhosis	|| id:ebi-a-GCST90016965	MR Egger	3	-2.62635	1.66728	0.360094	0.07 (0.00 to 1.90)
primary sclerosing cirrhosis	|| id:ebi-a-GCST90016965	Weighted median	3	0.126847	0.261453	0.627563	1.14 (0.68 to 1.90)
primary sclerosing cirrhosis	|| id:ebi-a-GCST90016965	Inverse variance weighted	3	0.283379	0.264223	0.283496	1.33 (0.79 to 2.23)
primary sclerosing cirrhosis	|| id:ebi-a-GCST90016965	Simple mode	3	0.02337	0.34237	0.951789	1.02 (0.52 to 2.00)
primary sclerosing cirrhosis	|| id:ebi-a-GCST90016965	Weighted mode	3	0.00887135	0.328439	0.980904	1.01 (0.53 to 1.92)
primary sclerosing cirrhosis	|| id:ebi-a-GCST90016966	MR Egger	9	0.717479	0.725248	0.355478	2.05 (0.49 to 8.49)
primary sclerosing cirrhosis	|| id:ebi-a-GCST90016966	Weighted median	9	-0.0462594	0.278031	0.867856	0.95 (0.55 to 1.65)
primary sclerosing cirrhosis	|| id:ebi-a-GCST90016966	Inverse variance weighted	9	-0.033922	0.227899	0.881675	0.97 (0.62 to 1.51)
primary sclerosing cirrhosis	|| id:ebi-a-GCST90016966	Simple mode	9	-0.0398291	0.456488	0.932616	0.96 (0.39 to 2.35)
primary sclerosing cirrhosis	|| id:ebi-a-GCST90016966	Weighted mode	9	0.0202573	0.458559	0.965847	1.02 (0.42 to 2.51)
primary sclerosing cirrhosis	|| id:ebi-a-GCST90016967	MR Egger	8	-1.39733	0.626351	0.0671821	0.25 (0.07 to 0.84)
primary sclerosing cirrhosis	|| id:ebi-a-GCST90016967	Weighted median	8	-0.160203	0.302449	0.59633	0.85 (0.47 to 1.54)
primary sclerosing cirrhosis	|| id:ebi-a-GCST90016967	Inverse variance weighted	8	-0.162169	0.210579	0.441234	0.85 (0.56 to 1.28)
primary sclerosing cirrhosis	|| id:ebi-a-GCST90016967	Simple mode	8	-0.195703	0.473693	0.691864	0.82 (0.32 to 2.08)
primary sclerosing cirrhosis	|| id:ebi-a-GCST90016967	Weighted mode	8	-0.190436	0.470571	0.697785	0.83 (0.33 to 2.08)
primary sclerosing cirrhosis	|| id:ebi-a-GCST90016968	Inverse variance weighted	2	0.159216	0.467316	0.733328	1.17 (0.47 to 2.93)
primary sclerosing cirrhosis	|| id:ebi-a-GCST90016969	MR Egger	7	-0.751715	0.929158	0.455257	0.47 (0.08 to 2.91)
primary sclerosing cirrhosis	|| id:ebi-a-GCST90016969	Weighted median	7	-0.354679	0.302484	0.240974	0.70 (0.39 to 1.27)
primary sclerosing cirrhosis	|| id:ebi-a-GCST90016969	Inverse variance weighted	7	-0.397399	0.226024	0.0787107	0.67 (0.43 to 1.05)
primary sclerosing cirrhosis	|| id:ebi-a-GCST90016969	Simple mode	7	-0.285154	0.446865	0.546962	0.75 (0.31 to 1.81)
primary sclerosing cirrhosis	|| id:ebi-a-GCST90016969	Weighted mode	7	-0.323786	0.489844	0.533157	0.72 (0.28 to 1.89)
primary sclerosing cirrhosis	|| id:ebi-a-GCST90016970	Inverse variance weighted	2	-0.067412	0.281465	0.810715	0.93 (0.54 to 1.62)
primary sclerosing cirrhosis	|| id:ebi-a-GCST90016971	MR Egger	8	0.0493146	1.67817	0.97751	1.05 (0.04 to 28.18)
primary sclerosing cirrhosis	|| id:ebi-a-GCST90016971	Weighted median	8	-0.122135	0.304331	0.688184	0.89 (0.49 to 1.61)
primary sclerosing cirrhosis	|| id:ebi-a-GCST90016971	Inverse variance weighted	8	-0.149573	0.227418	0.510729	0.86 (0.55 to 1.34)
primary sclerosing cirrhosis	|| id:ebi-a-GCST90016971	Simple mode	8	0.115856	0.455557	0.806559	1.12 (0.46 to 2.74)
primary sclerosing cirrhosis	|| id:ebi-a-GCST90016971	Weighted mode	8	-0.0452669	0.448643	0.922461	0.96 (0.40 to 2.30)
primary sclerosing cirrhosis	|| id:ebi-a-GCST90016972	Wald ratio	1	0.241539	0.677559	0.721478	1.27 (0.34 to 4.80)
primary sclerosing cirrhosis	|| id:ebi-a-GCST90016973	MR Egger	5	0.117133	0.499355	0.829642	1.12 (0.42 to 2.99)
primary sclerosing cirrhosis	|| id:ebi-a-GCST90016973	Weighted median	5	0.269764	0.297224	0.364082	1.31 (0.73 to 2.35)
primary sclerosing cirrhosis	|| id:ebi-a-GCST90016973	Inverse variance weighted	5	0.367916	0.243869	0.131385	1.44 (0.90 to 2.33)
primary sclerosing cirrhosis	|| id:ebi-a-GCST90016973	Simple mode	5	0.812072	0.475342	0.162746	2.25 (0.89 to 5.72)
primary sclerosing cirrhosis	|| id:ebi-a-GCST90016973	Weighted mode	5	0.0956681	0.34262	0.793915	1.10 (0.56 to 2.15)
primary sclerosing cirrhosis	|| id:ebi-a-GCST90016974	MR Egger	6	0.267208	0.63612	0.696025	1.31 (0.38 to 4.54)
primary sclerosing cirrhosis	|| id:ebi-a-GCST90016974	Weighted median	6	0.0375785	0.224444	0.867033	1.04 (0.67 to 1.61)
primary sclerosing cirrhosis	|| id:ebi-a-GCST90016974	Inverse variance weighted	6	0.0578095	0.183497	0.752729	1.06 (0.74 to 1.52)
primary sclerosing cirrhosis	|| id:ebi-a-GCST90016974	Simple mode	6	0.0597076	0.358718	0.874327	1.06 (0.53 to 2.14)
primary sclerosing cirrhosis	|| id:ebi-a-GCST90016974	Weighted mode	6	0.0488805	0.319941	0.884546	1.05 (0.56 to 1.97)
primary sclerosing cirrhosis	|| id:ebi-a-GCST90016975	MR Egger	11	0.0828354	0.578102	0.889219	1.09 (0.35 to 3.37)
primary sclerosing cirrhosis	|| id:ebi-a-GCST90016975	Weighted median	11	0.0245312	0.113016	0.828162	1.02 (0.82 to 1.28)
primary sclerosing cirrhosis	|| id:ebi-a-GCST90016975	Inverse variance weighted	11	-0.0832219	0.104918	0.427658	0.92 (0.75 to 1.13)
primary sclerosing cirrhosis	|| id:ebi-a-GCST90016975	Simple mode	11	0.110411	0.178646	0.550362	1.12 (0.79 to 1.58)
primary sclerosing cirrhosis	|| id:ebi-a-GCST90016975	Weighted mode	11	0.110411	0.163971	0.515981	1.12 (0.81 to 1.54)
primary sclerosing cirrhosis	|| id:ebi-a-GCST90016976	MR Egger	6	0.763705	1.57422	0.652953	2.15 (0.10 to 46.95)
primary sclerosing cirrhosis	|| id:ebi-a-GCST90016976	Weighted median	6	0.0802513	0.192953	0.677475	1.08 (0.74 to 1.58)
primary sclerosing cirrhosis	|| id:ebi-a-GCST90016976	Inverse variance weighted	6	0.0892093	0.156537	0.568751	1.09 (0.80 to 1.49)
primary sclerosing cirrhosis	|| id:ebi-a-GCST90016976	Simple mode	6	0.0783278	0.290264	0.798058	1.08 (0.61 to 1.91)
primary sclerosing cirrhosis	|| id:ebi-a-GCST90016976	Weighted mode	6	0.0850009	0.283967	0.776728	1.09 (0.62 to 1.90)
primary sclerosing cirrhosis	|| id:ebi-a-GCST90016977	Inverse variance weighted	2	-0.119729	0.19919	0.547787	0.89 (0.60 to 1.31)
primary sclerosing cirrhosis	|| id:ebi-a-GCST90016978	MR Egger	5	-0.402162	0.75321	0.63042	0.67 (0.15 to 2.93)
primary sclerosing cirrhosis	|| id:ebi-a-GCST90016978	Weighted median	5	-0.0901947	0.345804	0.794227	0.91 (0.46 to 1.80)
primary sclerosing cirrhosis	|| id:ebi-a-GCST90016978	Inverse variance weighted	5	-0.180251	0.280491	0.520466	0.84 (0.48 to 1.45)
primary sclerosing cirrhosis	|| id:ebi-a-GCST90016978	Simple mode	5	0.0695848	0.534131	0.902636	1.07 (0.38 to 3.05)
primary sclerosing cirrhosis	|| id:ebi-a-GCST90016978	Weighted mode	5	0.128046	0.52662	0.819852	1.14 (0.40 to 3.19)
primary sclerosing cirrhosis	|| id:ebi-a-GCST90016979	MR Egger	4	-0.852309	1.2897	0.576645	0.43 (0.03 to 5.34)
primary sclerosing cirrhosis	|| id:ebi-a-GCST90016979	Weighted median	4	-0.032214	0.188967	0.864637	0.97 (0.67 to 1.40)
primary sclerosing cirrhosis	|| id:ebi-a-GCST90016979	Inverse variance weighted	4	0.00308616	0.158104	0.984426	1.00 (0.74 to 1.37)
primary sclerosing cirrhosis	|| id:ebi-a-GCST90016979	Simple mode	4	-0.0930925	0.253192	0.737523	0.91 (0.55 to 1.50)
primary sclerosing cirrhosis	|| id:ebi-a-GCST90016979	Weighted mode	4	-0.0625663	0.233427	0.806046	0.94 (0.59 to 1.48)
primary sclerosing cirrhosis	|| id:ebi-a-GCST90016980	MR Egger	5	-0.269078	0.489041	0.620489	0.76 (0.29 to 1.99)
primary sclerosing cirrhosis	|| id:ebi-a-GCST90016980	Weighted median	5	0.113143	0.236362	0.632163	1.12 (0.70 to 1.78)
primary sclerosing cirrhosis	|| id:ebi-a-GCST90016980	Inverse variance weighted	5	0.138565	0.188041	0.461191	1.15 (0.79 to 1.66)
primary sclerosing cirrhosis	|| id:ebi-a-GCST90016980	Simple mode	5	0.334798	0.333399	0.372104	1.40 (0.73 to 2.69)
primary sclerosing cirrhosis	|| id:ebi-a-GCST90016980	Weighted mode	5	-0.013233	0.274146	0.963815	0.99 (0.58 to 1.69)
primary sclerosing cirrhosis	|| id:ebi-a-GCST90016981	MR Egger	6	-0.0622543	1.43095	0.967384	0.94 (0.06 to 15.52)
primary sclerosing cirrhosis	|| id:ebi-a-GCST90016981	Weighted median	6	0.125585	0.325046	0.699229	1.13 (0.60 to 2.14)
primary sclerosing cirrhosis	|| id:ebi-a-GCST90016981	Inverse variance weighted	6	0.123115	0.304259	0.685742	1.13 (0.62 to 2.05)
primary sclerosing cirrhosis	|| id:ebi-a-GCST90016981	Simple mode	6	0.18389	0.549226	0.751352	1.20 (0.41 to 3.53)
primary sclerosing cirrhosis	|| id:ebi-a-GCST90016981	Weighted mode	6	0.106947	0.470821	0.829302	1.11 (0.44 to 2.80)
primary sclerosing cirrhosis	|| id:ebi-a-GCST90016982	MR Egger	4	-0.065242	0.463314	0.900918	0.94 (0.38 to 2.32)
[truncated: 570 more rows]

## Sheet: S4 Sensitivity-POS-ALL
Gut microbiome	OR (95% CI)	P-value	Q statistic	PQ	Egger intercept	Pintercept
AIH
Class_Clostridia	0.58(0.35-0.97)	0.04	8.81	0.64	-0.01	0.9
Family_Victivallaceae	1.42(1.11-1.81)	<0.01	5.57	0.9	0.04	0.64
Genus_Anaerostipes	0.35(0.17-0.74)	0.01	24.35	0.02	-0.04	0.69
Genus_Clostridiuminnocuumgroup	0.67(0.49-0.93)	0.02	6.15	0.63	0.11	0.32
Genus_Holdemania	0.66(0.46-0.95)	0.02	15.18	0.37	0.03	0.54
Genus_Ruminiclostridium9	0.39(0.20-0.76)	0.01	4.36	0.82	0.04	0.7
Genus_RuminococcaceaeNK4A214group	1.64(1.03-2.64)	0.04	9.71	0.64	-0.05	0.4
PBC
Class_Coriobacteriia	2.18(1.30-3.66)	<0.01	2.26	0.32	-0.1	0.4
Class_Deltaproteobacteria	0.52(0.36-0.74)	<0.01	2.47	0.48	-0.01	0.76
Order_Coriobacteriales	2.18(1.30-3.66)	<0.01	2.26	0.32	-0.1	0.4
Family_Coriobacteriaceae	2.18(1.30-3.66)	<0.01	2.26	0.32	-0.1	0.4
Family_Desulfovibrionaceae	0.53(0.34-0.81)	<0.01	2.4	0.3	-0.01	0.85
Genus_Ruminiclostridium5	1.47(1.03-2.09)	0.03	2.84	0.42	0.03	0.75
PSC
Phylum_Tenericutes	1.66(1.06-2.61)	0.03	0.39	0.98	0.04	0.68
Class_Mollicutes	1.66(1.06-2.61)	0.03	0.39	0.98	0.04	0.68
Order_Actinomycetales	0.59(0.36-0.98)	0.04	1.39	0.5	0.13	0.46
Family_Actinomycetaceae	0.60(0.36-0.98)	0.04	1.4	0.5	0.13	0.46
Family_ClostridialesvadinBB60group	0.73(0.54-0.98)	0.04	9.68	0.38	0.03	0.38
Family_Oxalobacteraceae	1.44(1.08-1.91)	0.01	3.34	0.5	0.17	0.23
Genus_Actinomyces	0.62(0.42-0.90)	0.01	1.1	0.78	-0.03	0.77
Genus_Alloprevotella	0.68(0.50-0.94)	0.02	1.11	0.57	0.25	0.5
OR, odds ratio; CI, confidence interval;

## Sheet: S5 MR-PRESSO
id.exposure	outcome	pval	Positive	name
ebi-a-GCST90016979	autoimmune hepatitis	0.641	FALSE	genus Clostridium innocuum group
ebi-a-GCST90016913	autoimmune hepatitis	0.714	FALSE	class Clostridia
ebi-a-GCST90016966	autoimmune hepatitis	0.03	TRUE	genus Anaerostipes
ebi-a-GCST90017015	autoimmune hepatitis	0.397	FALSE	genus Holdemania
ebi-a-GCST90017052	autoimmune hepatitis	0.662	FALSE	genus Ruminococcaceae NK4A214 group
ebi-a-GCST90017051	autoimmune hepatitis	0.849	FALSE	genus Ruminiclostridium9
ebi-a-GCST90016958	autoimmune hepatitis	0.909	FALSE	family Victivallaceae
ebi-a-GCST90016915	primary biliary cirrhosis	0.618	FALSE	class Deltaproteobacteria
ebi-a-GCST90017049	primary biliary cirrhosis	0.494	FALSE	genus Ruminiclostridium5
ebi-a-GCST90016932	primary sclerosing cirrhosis	0.414	FALSE	family Clostridiales vadin BB60 group
ebi-a-GCST90016959	primary sclerosing cirrhosis	0.771	FALSE	genus Actinomyces
ebi-a-GCST90016943	primary sclerosing cirrhosis	0.584	FALSE	family Oxalobacteraceae
ebi-a-GCST90017117	primary sclerosing cirrhosis	0.98	FALSE	phylum Tenericutes
ebi-a-GCST90016921	primary sclerosing cirrhosis	0.985	FALSE	class Mollicutes
